# Supplementary material for: Ageing is associated with disrupted reinforcement learning whilst learning to help others is preserved
Source: Nat Commun. 2021 Jul 21;12:4440. doi: 10.1038/s41467-021-24576-w (PMC8295324; doi:10.1038/s41467-021-24576-w)
Supplement: Supplementary file 4 — Source Data [file 41467_2021_24576_MOESM4_ESM.xlsx]

## Sheet: Fig2a-b
Simulated	Estimated	lme	bicint	xp	pseudoR2	choiceProbMedianR2	best
1α1β	1α1β	-12815.9	25625.3	1	0.167074	0.47937	10
1α1β	3α1β	-12855.8	25723.4	0	0.168737	0.475737	0
1α1β	2α1β	-12840.9	25685	0	0.167908	0.478297	0
1α1β	3α3β	-13032.4	26080.8	0	0.173219	0.475772	0
3α1β	1α1β	-12724.5	25455.7	0.0614795	0.169987	0.426992	0
3α1β	3α1β	-12661	25296.9	0.928751	0.192096	0.441338	10
3α1β	2α1β	-12691.6	25377.4	0.0097699	0.18086	0.436408	0
3α1β	3α3β	-12873	25596.9	0	0.193921	0.426454	0
2α1β	1α1β	-12794.6	25591.4	0.0016482	0.166096	0.597231	0
2α1β	3α1β	-12772.6	25536.2	0	0.180777	0.604815	0
2α1β	2α1β	-12740.7	25467.8	0.998352	0.180198	0.608348	10
2α1β	3α3β	-12901	25809.4	0	0.182523	0.599228	0
3α3β	1α1β	-13147.7	26307.3	0	0.135122	0.344813	0
3α3β	3α1β	-12918.9	25755.4	0	0.18392	0.335851	0
3α3β	2α1β	-13066.9	26105.1	0	0.157399	0.349734	0
3α3β	3α3β	-12802	25595.8	1	0.19087	0.343152	10

## Sheet: Fig2c
Simulated	Recovered	HCorr
αself	αself	0.714596
αself	αother	-0.051888
αself	αno one	-0.0498117
αself	β	-0.0976739
αother	αself	-0.0687179
αother	αother	0.7391
αother	αno one	-0.04514
αother	β	-0.125545
αno one	αself	-0.0252316
αno one	αother	-0.0457834
αno one	αno one	0.739493
αno one	β	-0.122025
β	αself	-0.10853
β	αother	-0.109334
β	αno one	-0.131149
β	β	0.768801

## Sheet: Fig2d
model	lme	bicint	xp	pseudoR2	choiceProbMedianR2	Model
1	-10949.8	21889.3	0.026909	0.297763	0.50613	1α1β
2	-10801.2	21606.9	0.973091	0.320528	0.507329	3α1β
3	-10856.7	21728.9	0	0.310977	0.494541	2α1β
4	-10976.6	21946.9	0	0.325534	0.49987	3α3β

## Sheet: Fig2e
Alpha	Choices	Outcomes	Constant
0.676359	79.1667	0.541667	Simulated data
0.0987768	95.8333	0.708333	Simulated data
0.470677	89.5833	0.645833	Simulated data
0.373722	81.25	0.604167	Simulated data
0.754053	75	0.541667	Simulated data
0.393934	95.8333	0.708333	Simulated data
0.570096	93.75	0.6875	Simulated data
0.856778	79.1667	0.541667	Simulated data
0.476617	81.25	0.604167	Simulated data
0.204031	79.1667	0.625	Simulated data
0.592426	81.25	0.604167	Simulated data
0.491988	93.75	0.6875	Simulated data
0.056526	56.25	0.604167	Simulated data
0.956708	83.3333	0.583333	Simulated data
0.0860698	72.9167	0.6875	Simulated data
0.830448	87.5	0.625	Simulated data
0.910588	70.8333	0.5	Simulated data
0.471143	91.6667	0.666667	Simulated data
0.412375	87.5	0.625	Simulated data
0.330618	83.3333	0.666667	Simulated data
0.854877	81.25	0.604167	Simulated data
0.840349	64.5833	0.479167	Simulated data
0.367103	66.6667	0.5	Simulated data
0.763541	72.9167	0.520833	Simulated data
0.426554	79.1667	0.583333	Simulated data
0.740239	81.25	0.645833	Simulated data
0.0471151	64.5833	0.479167	Simulated data
0.636045	75	0.583333	Simulated data
0.226004	91.6667	0.666667	Simulated data
0.992166	77.0833	0.5625	Simulated data
0.133455	64.5833	0.5625	Simulated data
0.369807	62.5	0.5	Simulated data
0.333883	81.25	0.645833	Simulated data
0.208314	72.9167	0.729167	Simulated data
0.326396	60.4167	0.479167	Simulated data
0.134697	89.5833	0.645833	Simulated data
0.615584	93.75	0.6875	Simulated data
0.592506	79.1667	0.583333	Simulated data
0.409966	79.1667	0.583333	Simulated data
0.835381	79.1667	0.541667	Simulated data
0.714786	70.8333	0.541667	Simulated data
0.176792	87.5	0.625	Simulated data
0.316538	95.8333	0.708333	Simulated data
0.065039	52.0833	0.520833	Simulated data
0.721694	85.4167	0.604167	Simulated data
0.186071	79.1667	0.541667	Simulated data
0.615919	75	0.583333	Simulated data
0.294922	79.1667	0.625	Simulated data
0.576686	89.5833	0.645833	Simulated data
0.972303	64.5833	0.479167	Simulated data
0.204775	70.8333	0.541667	Simulated data
0.738431	83.3333	0.583333	Simulated data
0.502663	91.6667	0.666667	Simulated data
0.00139347	43.75	0.4375	Simulated data
0.16731	70.8333	0.625	Simulated data
0.255384	93.75	0.6875	Simulated data
0.021582	52.0833	0.4375	Simulated data
0.904117	54.1667	0.375	Simulated data
0.512384	77.0833	0.5625	Simulated data
0.421422	79.1667	0.583333	Simulated data
0.221301	68.75	0.604167	Simulated data
0.930577	81.25	0.604167	Simulated data
0.0390331	50	0.541667	Simulated data
0.0214986	41.6667	0.5	Simulated data
0.209234	79.1667	0.583333	Simulated data
0.167151	72.9167	0.604167	Simulated data
0.0633319	54.1667	0.583333	Simulated data
0.115349	75	0.666667	Simulated data
0.425487	93.75	0.6875	Simulated data
0.237387	85.4167	0.645833	Simulated data
0.248946	89.5833	0.6875	Simulated data
0.347734	75	0.583333	Simulated data
0.736482	79.1667	0.666667	Simulated data
0.341559	79.1667	0.541667	Simulated data
0.1058	75	0.625	Simulated data
0.209784	93.75	0.6875	Simulated data
0.937207	66.6667	0.5	Simulated data
0.339269	77.0833	0.5625	Simulated data
0.955238	64.5833	0.479167	Simulated data
0.855828	79.1667	0.541667	Simulated data
0.439945	89.5833	0.645833	Simulated data
0.842524	81.25	0.604167	Simulated data
0.17911	75	0.625	Simulated data
0.815053	83.3333	0.625	Simulated data
0.300324	68.75	0.479167	Simulated data
0.349899	70.8333	0.541667	Simulated data
0.295343	66.6667	0.5	Simulated data
0.580274	83.3333	0.625	Simulated data
0.95903	56.25	0.479167	Simulated data
0.691986	87.5	0.625	Simulated data
0.0217343	37.5	0.458333	Simulated data
0.630392	83.3333	0.583333	Simulated data
0.856639	83.3333	0.625	Simulated data
0.30575	83.3333	0.625	Simulated data
0.165652	75	0.666667	Simulated data
0.0278823	72.9167	0.604167	Simulated data
0.607538	87.5	0.625	Simulated data
0.151052	91.6667	0.666667	Simulated data
0.536702	91.6667	0.666667	Simulated data
0.0984167	70.8333	0.5	Simulated data
0.648089	91.6667	0.666667	Simulated data
0.255079	75	0.583333	Simulated data
0.335301	91.6667	0.666667	Simulated data
0.165581	81.25	0.604167	Simulated data
0.759285	89.5833	0.645833	Simulated data
0.761223	85.4167	0.604167	Simulated data
0.964357	72.9167	0.520833	Simulated data
0.978576	68.75	0.520833	Simulated data
0.319072	91.6667	0.666667	Simulated data
0.314816	91.6667	0.666667	Simulated data
0.816646	91.6667	0.666667	Simulated data
0.151083	56.25	0.395833	Simulated data
0.649134	83.3333	0.583333	Simulated data
0.213487	72.9167	0.604167	Simulated data
0.0476272	62.5	0.583333	Simulated data
0.757618	87.5	0.625	Simulated data
0.816798	87.5	0.625	Simulated data
0.770086	75	0.541667	Simulated data
0.594799	77.0833	0.520833	Simulated data
0.81519	70.8333	0.5	Simulated data
0.314955	77.0833	0.5625	Simulated data
0.944222	79.1667	0.583333	Simulated data
0.763761	91.6667	0.666667	Simulated data
0.28689	75	0.625	Simulated data
0.0246689	54.1667	0.583333	Simulated data
0.46679	81.25	0.604167	Simulated data
0.797676	89.5833	0.645833	Simulated data
0.1792	77.0833	0.5625	Simulated data
0.320504	81.25	0.5625	Simulated data
0.663487	93.75	0.6875	Simulated data
0.987928	68.75	0.479167	Simulated data
0.0181958	35.4167	0.479167	Simulated data
0.147501	91.6667	0.708333	Simulated data
0.550324	89.5833	0.645833	Simulated data
0.453332	87.5	0.625	Simulated data
0.0558592	68.75	0.604167	Simulated data
0.580081	83.3333	0.625	Simulated data
0.61185	79.1667	0.583333	Simulated data
0.182065	64.5833	0.5625	Simulated data
0.512128	83.3333	0.583333	Simulated data
0.887664	72.9167	0.479167	Simulated data
0.233001	68.75	0.5625	Simulated data
0.264862	64.5833	0.520833	Simulated data
0.251912	56.25	0.4375	Simulated data
0.578323	79.1667	0.583333	Simulated data
0.58114	79.1667	0.625	Simulated data
0.443688	79.1667	0.541667	Simulated data
0.199844	68.75	0.5625	Simulated data
0.419677	85.4167	0.6875	Simulated data
0.181718	95.8333	0.708333	Simulated data
0.299796	72.9167	0.6875	Simulated data
0.383294	62.5	0.458333	Simulated data
0.603539	83.3333	0.583333	Simulated data
0.71374	72.9167	0.604167	Simulated data
0.655795	81.25	0.5625	Simulated data
0.804884	83.3333	0.625	Simulated data
0.891501	91.6667	0.666667	Simulated data
0.2286	93.75	0.729167	Simulated data
0.0600366	64.5833	0.6875	Simulated data
0.218602	66.6667	0.5	Simulated data
0.00820865	54.1667	0.458333	Simulated data
0.820598	75	0.5	Simulated data
0.309738	75	0.541667	Simulated data
0.0752244	72.9167	0.645833	Simulated data
0.102611	77.0833	0.604167	Simulated data
0.0435519	56.25	0.645833	Simulated data
0.809809	81.25	0.604167	Simulated data
0.266405	85.4167	0.645833	Simulated data
0.547275	89.5833	0.645833	Simulated data
0.662451	87.5	0.666667	Simulated data
0.266697	93.75	0.6875	Simulated data
0.456421	79.1667	0.583333	Simulated data
0.897125	66.6667	0.458333	Simulated data
0.588904	89.5833	0.645833	Simulated data
0.05939	56.25	0.604167	Simulated data
0.425219	95.8333	0.708333	Simulated data
0.0862074	89.5833	0.645833	Simulated data
0.273829	93.75	0.6875	Simulated data
0.141418	56.25	0.4375	Simulated data
0.226141	79.1667	0.583333	Simulated data
0.852357	81.25	0.604167	Simulated data
0.73859	77.0833	0.5625	Simulated data
0.88607	72.9167	0.520833	Simulated data
0.0752844	72.9167	0.645833	Simulated data
0.797638	75	0.541667	Simulated data
0.653819	91.6667	0.666667	Simulated data
0.0544134	81.25	0.645833	Simulated data
0.171705	95.8333	0.708333	Simulated data
0.0882678	89.5833	0.729167	Simulated data
0.840219	77.0833	0.5625	Simulated data
0.0159176	60.4167	0.520833	Simulated data
0.0970315	81.25	0.5625	Simulated data
0.383317	79.1667	0.541667	Simulated data
0.437189	91.6667	0.666667	Simulated data
0.823514	83.3333	0.583333	Simulated data
0.541299	89.5833	0.645833	Simulated data
0.932038	91.6667	0.666667	Simulated data
0.4868	81.25	0.5625	Simulated data
0.946673	72.9167	0.520833	Simulated data
0.301246	75	0.541667	Simulated data
0.214958	68.75	0.5625	Simulated data
0.62305	81.25	0.5625	Simulated data
0.0777272	58.3333	0.458333	Simulated data
0.936335	77.0833	0.520833	Simulated data
0.650892	79.1667	0.541667	Simulated data
0.394951	75	0.541667	Simulated data
0.361947	83.3333	0.625	Simulated data
0.724705	91.6667	0.666667	Simulated data
0.700434	91.6667	0.666667	Simulated data
0.391293	79.1667	0.583333	Simulated data
0.437209	91.6667	0.666667	Simulated data
0.647599	87.5	0.625	Simulated data
0.873122	81.25	0.604167	Simulated data
0.659506	89.5833	0.645833	Simulated data
0.43779	83.3333	0.625	Simulated data
0.0240441	66.6667	0.666667	Simulated data
0.445167	93.75	0.6875	Simulated data
0.31901	87.5	0.625	Simulated data
0.293069	81.25	0.645833	Simulated data
0.60305	91.6667	0.666667	Simulated data
0.610343	75	0.625	Simulated data
0.333441	81.25	0.604167	Simulated data
0.637754	89.5833	0.645833	Simulated data
0.581805	85.4167	0.604167	Simulated data
0.114342	91.6667	0.666667	Simulated data
0.114306	58.3333	0.458333	Simulated data
0.39083	93.75	0.6875	Simulated data
0.491454	93.75	0.6875	Simulated data
0.364697	75	0.541667	Simulated data
0.397191	70.8333	0.5	Simulated data
0.737152	89.5833	0.645833	Simulated data
0.977638	75	0.541667	Simulated data
0.577213	87.5	0.625	Simulated data
0.783322	85.4167	0.645833	Simulated data
0.317411	66.6667	0.625	Simulated data
0.323863	85.4167	0.604167	Simulated data
0.511826	77.0833	0.604167	Simulated data
0.217452	70.8333	0.583333	Simulated data
0.394698	83.3333	0.583333	Simulated data
0.314014	70.8333	0.583333	Simulated data
0.538502	79.1667	0.541667	Simulated data
0.390338	77.0833	0.5625	Simulated data
0.456188	89.5833	0.645833	Simulated data
0.952286	72.9167	0.520833	Simulated data
0.585459	89.5833	0.645833	Simulated data
0.684529	87.5	0.666667	Simulated data
0.857761	75	0.583333	Simulated data
0.303447	85.4167	0.645833	Simulated data
0.135096	81.25	0.729167	Simulated data
0.196265	60.4167	0.5625	Simulated data
0.788122	87.5	0.625	Simulated data
0.0914445	60.4167	0.520833	Simulated data
0.899507	79.1667	0.541667	Simulated data
0.19008	72.9167	0.520833	Simulated data
0.404578	91.6667	0.666667	Simulated data
0.554412	77.0833	0.5625	Simulated data
0.459102	93.75	0.6875	Simulated data
0.596694	87.5	0.666667	Simulated data
0.979371	64.5833	0.479167	Simulated data
0.660197	81.25	0.604167	Simulated data
0.652492	75	0.583333	Simulated data
0.626847	75	0.583333	Simulated data
0.499324	91.6667	0.666667	Simulated data
0.0671275	68.75	0.520833	Simulated data
0.47366	87.5	0.666667	Simulated data
0.280769	83.3333	0.666667	Simulated data
0.329464	93.75	0.6875	Simulated data
0.377409	77.0833	0.604167	Simulated data
0.867725	91.6667	0.666667	Simulated data
0.195308	79.1667	0.625	Simulated data
0.488153	85.4167	0.604167	Simulated data
0.399045	83.3333	0.583333	Simulated data
0.0642946	72.9167	0.5625	Simulated data
0.492641	89.5833	0.645833	Simulated data
0.679165	70.8333	0.5	Simulated data
0.638342	75	0.541667	Simulated data
0.725608	89.5833	0.645833	Simulated data
0.0233036	39.5833	0.354167	Simulated data
0.394759	85.4167	0.645833	Simulated data
0.577817	87.5	0.625	Simulated data
0.753395	79.1667	0.583333	Simulated data
0.0227905	60.4167	0.5625	Simulated data
0.890227	81.25	0.5625	Simulated data
0.390025	72.9167	0.5625	Simulated data
0.143423	85.4167	0.645833	Simulated data
0.584173	91.6667	0.666667	Simulated data
0.00945897	54.1667	0.5	Simulated data
0.432113	83.3333	0.625	Simulated data
0.317308	79.1667	0.625	Simulated data
0.378919	72.9167	0.5625	Simulated data
0.290153	83.3333	0.583333	Simulated data
0.15373	75	0.625	Simulated data
0.452455	85.4167	0.645833	Simulated data
0.997135	62.5	0.5	Simulated data
0.745032	83.3333	0.625	Simulated data
0.908405	79.1667	0.541667	Simulated data
0.816023	81.25	0.604167	Simulated data
0.299077	87.5	0.666667	Simulated data
0.27313	87.5	0.666667	Simulated data
0.351906	68.75	0.5625	Simulated data
0.20601	75	0.541667	Simulated data
0.189307	91.6667	0.75	Simulated data
0.168714	64.5833	0.520833	Simulated data
0.465866	85.4167	0.604167	Simulated data
0.24512	68.75	0.604167	Simulated data
0.570429	83.3333	0.625	Simulated data
0.385179	79.1667	0.625	Simulated data
0.13953	79.1667	0.625	Simulated data
0.453851	79.1667	0.583333	Simulated data
0.348171	85.4167	0.6875	Simulated data
0.199915	72.9167	0.5625	Simulated data
0.827683	81.25	0.5625	Simulated data
0.122915	85.4167	0.645833	Simulated data
0.344271	72.9167	0.520833	Simulated data
0.615888	89.5833	0.645833	Simulated data
0.309062	91.6667	0.666667	Simulated data
0.798151	91.6667	0.666667	Simulated data
0.0274212	79.1667	0.625	Simulated data
0.89071	91.6667	0.666667	Simulated data
0.592502	89.5833	0.645833	Simulated data
0.761351	85.4167	0.604167	Simulated data
0.0375358	58.3333	0.5	Simulated data
0.478895	85.4167	0.604167	Simulated data
0.390777	79.1667	0.583333	Simulated data
0.283237	70.8333	0.583333	Simulated data
0.92557	70.8333	0.5	Simulated data
0.845703	81.25	0.5625	Simulated data
0.680413	81.25	0.604167	Simulated data
0.121028	83.3333	0.625	Simulated data
0.231946	91.6667	0.666667	Simulated data
0.612867	81.25	0.645833	Simulated data
0.701211	89.5833	0.645833	Simulated data
0.0929956	75	0.541667	Simulated data
0.339796	83.3333	0.625	Simulated data
0.93631	79.1667	0.583333	Simulated data
0.507049	93.75	0.6875	Simulated data
0.772344	83.3333	0.583333	Simulated data
0.646447	91.6667	0.666667	Simulated data
0.986018	81.25	0.5625	Simulated data
0.89443	75	0.541667	Simulated data
0.63901	83.3333	0.625	Simulated data
0.977827	83.3333	0.583333	Simulated data
0.101354	91.6667	0.666667	Simulated data
0.136179	64.5833	0.604167	Simulated data
0.325475	77.0833	0.604167	Simulated data
0.133592	91.6667	0.708333	Simulated data
0.997776	72.9167	0.520833	Simulated data
0.605558	70.8333	0.541667	Simulated data
0.886984	79.1667	0.541667	Simulated data
0.257577	70.8333	0.541667	Simulated data
0.834064	77.0833	0.5625	Simulated data
0.171779	91.6667	0.666667	Simulated data
0.297947	83.3333	0.583333	Simulated data
0.627152	66.6667	0.541667	Simulated data
0.0990611	62.5	0.541667	Simulated data
0.39444	70.8333	0.541667	Simulated data
0.907701	70.8333	0.5	Simulated data
0.292513	81.25	0.604167	Simulated data
0.968517	70.8333	0.5	Simulated data
0.857057	72.9167	0.479167	Simulated data
0.665848	83.3333	0.583333	Simulated data
0.46753	75	0.625	Simulated data
0.0236175	45.8333	0.458333	Simulated data
0.939014	81.25	0.5625	Simulated data
0.642579	70.8333	0.5	Simulated data
0.543255	75	0.583333	Simulated data
0.914181	75	0.5	Simulated data
0.625642	66.6667	0.5	Simulated data
0.855429	75	0.541667	Simulated data
0.0600269	58.3333	0.458333	Simulated data
0.413109	81.25	0.645833	Simulated data
0.000350127	43.75	0.4375	Simulated data
0.945527	68.75	0.479167	Simulated data
0.811757	62.5	0.416667	Simulated data
0.642927	91.6667	0.666667	Simulated data
0.64681	79.1667	0.583333	Simulated data
0.681692	77.0833	0.520833	Simulated data
0.274647	72.9167	0.5625	Simulated data
0.0294727	56.25	0.479167	Simulated data
0.444855	72.9167	0.5625	Simulated data
0.289294	68.75	0.604167	Simulated data
0.757978	85.4167	0.604167	Simulated data
0.655674	93.75	0.6875	Simulated data
0.504752	77.0833	0.604167	Simulated data
0.875535	77.0833	0.604167	Simulated data
0.95951	77.0833	0.604167	Simulated data
0.0195496	62.5	0.625	Simulated data
0.248619	81.25	0.645833	Simulated data
0.646446	87.5	0.666667	Simulated data
0.769655	75	0.5	Simulated data
0.784757	89.5833	0.645833	Simulated data
0.932875	89.5833	0.645833	Simulated data
0.0446379	68.75	0.479167	Simulated data
0.339461	85.4167	0.645833	Simulated data
0.495901	93.75	0.6875	Simulated data
0.362155	87.5	0.625	Simulated data
0.418802	93.75	0.6875	Simulated data
0.481412	91.6667	0.666667	Simulated data
0.244959	66.6667	0.5	Simulated data
0.57173	87.5	0.625	Simulated data
0.369457	91.6667	0.666667	Simulated data
0.871817	72.9167	0.520833	Simulated data
0.842891	70.8333	0.583333	Simulated data
0.142101	79.1667	0.541667	Simulated data
0.393044	93.75	0.6875	Simulated data
0.654065	93.75	0.6875	Simulated data
0.164638	75	0.625	Simulated data
0.322864	87.5	0.666667	Simulated data
0.536245	72.9167	0.604167	Simulated data
0.170104	87.5	0.625	Simulated data
0.981514	58.3333	0.416667	Simulated data
0.727162	68.75	0.5625	Simulated data
0.258264	62.5	0.541667	Simulated data
0.710997	83.3333	0.625	Simulated data
0.772865	89.5833	0.645833	Simulated data
0.171078	77.0833	0.5625	Simulated data
0.103943	68.75	0.604167	Simulated data
0.84388	68.75	0.520833	Simulated data
0.424678	87.5	0.625	Simulated data
0.637696	85.4167	0.604167	Simulated data
0.274032	95.8333	0.708333	Simulated data
0.958915	83.3333	0.583333	Simulated data
0.5623	70.8333	0.583333	Simulated data
0.492706	68.75	0.6875	Simulated data
0.821673	87.5	0.625	Simulated data
0.872357	68.75	0.5625	Simulated data
0.333139	75	0.541667	Simulated data
0.582472	83.3333	0.583333	Simulated data
0.408767	70.8333	0.583333	Simulated data
0.316662	87.5	0.625	Simulated data
0.969811	89.5833	0.645833	Simulated data
0.222819	91.6667	0.666667	Simulated data
0.769007	68.75	0.520833	Simulated data
0.746018	85.4167	0.645833	Simulated data
0.712586	77.0833	0.5625	Simulated data
0.132885	72.9167	0.645833	Simulated data
0.0601793	85.4167	0.604167	Simulated data
0.557264	89.5833	0.645833	Simulated data
0.791878	79.1667	0.541667	Simulated data
0.107735	97.9167	0.729167	Simulated data
0.295765	75	0.541667	Simulated data
0.737624	81.25	0.5625	Simulated data
0.846429	75	0.583333	Simulated data
0.981444	81.25	0.5625	Simulated data
0.414735	87.5	0.625	Simulated data
0.954123	81.25	0.5625	Simulated data
0.62068	85.4167	0.645833	Simulated data
0.940695	83.3333	0.583333	Simulated data
0.716213	89.5833	0.645833	Simulated data
0.965914	68.75	0.4375	Simulated data
0.532331	89.5833	0.645833	Simulated data
0.879854	70.8333	0.541667	Simulated data
0.886118	62.5	0.458333	Simulated data
0.178152	72.9167	0.729167	Simulated data
0.0592329	72.9167	0.645833	Simulated data
0.149527	70.8333	0.708333	Simulated data
0.471139	85.4167	0.604167	Simulated data
0.637362	93.75	0.6875	Simulated data
0.511463	75	0.541667	Simulated data
0.675842	83.3333	0.666667	Simulated data
0.0714622	62.5	0.541667	Simulated data
0.136931	72.9167	0.6875	Simulated data
0.305542	83.3333	0.583333	Simulated data
0.797512	85.4167	0.604167	Simulated data
0.198165	66.6667	0.583333	Simulated data
0.179844	83.3333	0.75	Simulated data
0.803915	83.3333	0.625	Simulated data
0.525968	85.4167	0.604167	Simulated data
0.786586	72.9167	0.520833	Simulated data
0.167157	93.75	0.6875	Simulated data
0.360117	89.5833	0.645833	Simulated data
0.757017	81.25	0.604167	Simulated data
0.979382	75	0.5	Simulated data
0.767605	89.5833	0.645833	Simulated data
0.569382	91.6667	0.666667	Simulated data
0.644133	79.1667	0.583333	Simulated data
0.663404	70.8333	0.5	Simulated data
0.0991769	52.0833	0.520833	Simulated data
0.611516	91.6667	0.666667	Simulated data
0.811638	93.75	0.6875	Simulated data
0.728955	72.9167	0.5625	Simulated data
0.0453531	91.6667	0.666667	Simulated data
0.1674	60.4167	0.4375	Simulated data
0.60291	85.4167	0.645833	Simulated data
0.614498	87.5	0.625	Simulated data
0.353733	72.9167	0.6875	Simulated data
0.620659	81.25	0.604167	Simulated data
0.966077	77.0833	0.520833	Simulated data
0.247636	66.6667	0.541667	Simulated data
0.936081	77.0833	0.520833	Simulated data
0.184641	70.8333	0.583333	Simulated data
0.567384	89.5833	0.645833	Simulated data
0.721808	70.8333	0.541667	Simulated data
0.16957	75	0.625	Simulated data
0.415534	89.5833	0.6875	Simulated data
0.164705	91.6667	0.666667	Simulated data
0.997334	68.75	0.4375	Simulated data
0.341889	66.6667	0.583333	Simulated data
0.718312	75	0.5	Simulated data
0.377403	85.4167	0.604167	Simulated data
0.338013	83.3333	0.625	Simulated data
0.948793	81.25	0.5625	Simulated data
0.562306	77.0833	0.5625	Simulated data
0.234776	95.8333	0.708333	Simulated data
0.674271	81.25	0.604167	Simulated data
0.569356	81.25	0.604167	Simulated data
0.0595903	43.75	0.479167	Simulated data
0.810735	77.0833	0.645833	Simulated data
0.036775	56.25	0.4375	Simulated data
0.929203	77.0833	0.5625	Simulated data
0.931629	62.5	0.458333	Simulated data
0.336949	91.6667	0.666667	Simulated data
0.0287581	45.8333	0.5	Simulated data
0.0637396	52.0833	0.5625	Simulated data
0.864052	83.3333	0.666667	Simulated data
0.439501	89.5833	0.645833	Simulated data
0.525061	77.0833	0.604167	Simulated data
0.245708	91.6667	0.666667	Simulated data
0.113414	75	0.666667	Simulated data
0.555814	83.3333	0.583333	Simulated data
0.803739	83.3333	0.583333	Simulated data
0.305632	70.8333	0.541667	Simulated data
0.155352	79.1667	0.708333	Simulated data
0.230461	64.5833	0.5625	Simulated data
0.934018	83.3333	0.625	Simulated data
0.792208	89.5833	0.645833	Simulated data
0.617831	91.6667	0.666667	Simulated data
0.204012	87.5	0.666667	Simulated data
0.0497834	64.5833	0.645833	Simulated data
0.173411	56.25	0.479167	Simulated data
0.882802	85.4167	0.604167	Simulated data
0.501587	77.0833	0.6875	Simulated data
0.625559	89.5833	0.645833	Simulated data
0.119741	75	0.583333	Simulated data
0.730597	87.5	0.625	Simulated data
0.687455	91.6667	0.666667	Simulated data
0.715295	85.4167	0.604167	Simulated data
0.386246	87.5	0.625	Simulated data
0.351664	89.5833	0.645833	Simulated data
0.153928	68.75	0.645833	Simulated data
0.14501	79.1667	0.625	Simulated data
0.378887	79.1667	0.583333	Simulated data
0.963282	79.1667	0.583333	Simulated data
0.0585016	64.5833	0.5625	Simulated data
0.485343	68.75	0.479167	Simulated data
0.533311	87.5	0.625	Simulated data
0.466382	91.6667	0.666667	Simulated data
0.559236	89.5833	0.645833	Simulated data
0.180463	77.0833	0.645833	Simulated data
0.840269	70.8333	0.5	Simulated data
0.522217	75	0.541667	Simulated data
0.661135	87.5	0.666667	Simulated data
0.679407	66.6667	0.458333	Simulated data
0.598023	89.5833	0.645833	Simulated data
0.010443	62.5	0.708333	Simulated data
0.109487	89.5833	0.645833	Simulated data
0.408295	81.25	0.604167	Simulated data
0.155345	75	0.583333	Simulated data
0.470598	91.6667	0.708333	Simulated data
0.634232	75	0.541667	Simulated data
0.911847	66.6667	0.5	Simulated data
0.229421	70.8333	0.625	Simulated data
0.148054	60.4167	0.520833	Simulated data
0.317202	79.1667	0.541667	Simulated data
0.384589	93.75	0.6875	Simulated data
0.0315998	54.1667	0.458333	Simulated data
0.106689	83.3333	0.625	Simulated data
0.140803	79.1667	0.583333	Simulated data
0.853024	81.25	0.5625	Simulated data
0.537396	72.9167	0.604167	Simulated data
0.0243643	62.5	0.5	Simulated data
0.107486	54.1667	0.541667	Simulated data
0.453669	75	0.583333	Simulated data
0.937664	85.4167	0.604167	Simulated data
0.422322	77.0833	0.5625	Simulated data
0.61915	93.75	0.6875	Simulated data
0.0970268	89.5833	0.645833	Simulated data
0.523906	79.1667	0.541667	Simulated data
0.445893	85.4167	0.645833	Simulated data
0.414416	83.3333	0.583333	Simulated data
0.674288	81.25	0.604167	Simulated data
0.174172	68.75	0.520833	Simulated data
0.141835	64.5833	0.645833	Simulated data
0.695885	91.6667	0.666667	Simulated data
0.0850355	93.75	0.729167	Simulated data
0.658647	85.4167	0.645833	Simulated data
0.858929	72.9167	0.5625	Simulated data
0.776789	79.1667	0.541667	Simulated data
0.654651	91.6667	0.666667	Simulated data
0.859669	64.5833	0.520833	Simulated data
0.463191	77.0833	0.6875	Simulated data
0.26304	62.5	0.541667	Simulated data
0.655347	83.3333	0.583333	Simulated data
0.709079	87.5	0.625	Simulated data
0.0598757	87.5	0.625	Simulated data
0.635018	89.5833	0.645833	Simulated data
0.70408	77.0833	0.5625	Simulated data
0.47006	87.5	0.666667	Simulated data
0.153142	75	0.708333	Simulated data
0.402139	85.4167	0.604167	Simulated data
0.8962	70.8333	0.5	Simulated data
0.268807	95.8333	0.708333	Simulated data
0.562391	89.5833	0.645833	Simulated data
0.7978	91.6667	0.666667	Simulated data
0.695722	91.6667	0.666667	Simulated data
0.296679	81.25	0.604167	Simulated data
0.637447	87.5	0.625	Simulated data
0.986573	75	0.583333	Simulated data
0.967487	70.8333	0.5	Simulated data
0.153527	58.3333	0.5	Simulated data
0.235692	83.3333	0.708333	Simulated data
0.77442	89.5833	0.645833	Simulated data
0.0324832	39.5833	0.4375	Simulated data
0.892965	85.4167	0.604167	Simulated data
0.940011	81.25	0.5625	Simulated data
0.788661	89.5833	0.645833	Simulated data
0.127885	72.9167	0.5625	Simulated data
0.905245	81.25	0.5625	Simulated data
0.612605	87.5	0.625	Simulated data
0.455525	89.5833	0.645833	Simulated data
0.554874	83.3333	0.625	Simulated data
0.695335	93.75	0.6875	Simulated data
0.122693	66.6667	0.625	Simulated data
0.186894	68.75	0.645833	Simulated data
0.253338	91.6667	0.666667	Simulated data
0.114164	62.5	0.625	Simulated data
0.822328	85.4167	0.645833	Simulated data
0.22006	85.4167	0.604167	Simulated data
0.207961	89.5833	0.645833	Simulated data
0.448314	87.5	0.625	Simulated data
0.755052	89.5833	0.645833	Simulated data
0.836571	83.3333	0.583333	Simulated data
0.498513	81.25	0.604167	Simulated data
0.728806	85.4167	0.604167	Simulated data
0.905426	72.9167	0.479167	Simulated data
0.226171	89.5833	0.645833	Simulated data
0.423441	72.9167	0.5625	Simulated data
0.192726	75	0.666667	Simulated data
0.956904	81.25	0.5625	Simulated data
0.809574	79.1667	0.583333	Simulated data
0.581974	91.6667	0.666667	Simulated data
0.589797	91.6667	0.666667	Simulated data
0.531538	85.4167	0.604167	Simulated data
0.496233	89.5833	0.6875	Simulated data
0.816814	77.0833	0.520833	Simulated data
0.607971	81.25	0.5625	Simulated data
0.316903	95.8333	0.708333	Simulated data
0.0551032	81.25	0.604167	Simulated data
0.98874	70.8333	0.458333	Simulated data
0.552954	77.0833	0.5625	Simulated data
0.164704	93.75	0.6875	Simulated data
0.845975	81.25	0.604167	Simulated data
0.326047	93.75	0.6875	Simulated data
0.131817	87.5	0.625	Simulated data
0.5724	79.1667	0.541667	Simulated data
0.563079	81.25	0.645833	Simulated data
0.578001	87.5	0.666667	Simulated data
0.495299	91.6667	0.666667	Simulated data
0.415127	77.0833	0.5625	Simulated data
0.902769	70.8333	0.583333	Simulated data
0.961031	85.4167	0.604167	Simulated data
0.0107111	45.8333	0.416667	Simulated data
0.385136	72.9167	0.5625	Simulated data
0.984216	77.0833	0.5625	Simulated data
0.171666	64.5833	0.604167	Simulated data
0.55002	91.6667	0.666667	Simulated data
0.873728	77.0833	0.520833	Simulated data
0.480391	83.3333	0.625	Simulated data
0.564676	70.8333	0.541667	Simulated data
0.016774	56.25	0.5625	Simulated data
0.0934729	87.5	0.666667	Simulated data
0.131845	70.8333	0.666667	Simulated data
0.427047	79.1667	0.583333	Simulated data
0.987706	64.5833	0.520833	Simulated data
0.305229	87.5	0.666667	Simulated data
0.762738	83.3333	0.625	Simulated data
0.015071	56.25	0.6875	Simulated data
0.362615	70.8333	0.5	Simulated data
0.74627	93.75	0.6875	Simulated data
0.832634	77.0833	0.604167	Simulated data
0.603874	85.4167	0.604167	Simulated data
0.540586	81.25	0.604167	Simulated data
0.0468039	58.3333	0.541667	Simulated data
0.849182	81.25	0.604167	Simulated data
0.106921	85.4167	0.645833	Simulated data
0.201134	70.8333	0.625	Simulated data
0.246079	81.25	0.645833	Simulated data
0.648186	91.6667	0.666667	Simulated data
0.630911	89.5833	0.645833	Simulated data
0.16049	70.8333	0.541667	Simulated data
0.376267	89.5833	0.645833	Simulated data
0.52805	81.25	0.729167	Simulated data
0.332975	87.5	0.666667	Simulated data
0.865688	72.9167	0.479167	Simulated data
0.191431	85.4167	0.6875	Simulated data
0.484604	81.25	0.645833	Simulated data
0.253204	58.3333	0.5	Simulated data
0.220804	79.1667	0.583333	Simulated data
0.527629	89.5833	0.645833	Simulated data
0.258427	70.8333	0.625	Simulated data
0.0837902	70.8333	0.583333	Simulated data
0.289302	89.5833	0.645833	Simulated data
0.0620265	68.75	0.604167	Simulated data
0.41724	93.75	0.6875	Simulated data
0.376947	81.25	0.645833	Simulated data
0.363586	93.75	0.6875	Simulated data
0.901421	81.25	0.5625	Simulated data
0.862673	85.4167	0.604167	Simulated data
0.675374	89.5833	0.645833	Simulated data
0.539157	93.75	0.6875	Simulated data
0.0852475	66.6667	0.458333	Simulated data
0.170887	72.9167	0.604167	Simulated data
0.971526	79.1667	0.541667	Simulated data
0.649332	89.5833	0.645833	Simulated data
0.316315	91.6667	0.666667	Simulated data
0.10283	58.3333	0.541667	Simulated data
0.161148	83.3333	0.708333	Simulated data
0.398247	79.1667	0.625	Simulated data
0.101796	68.75	0.6875	Simulated data
0.80754	87.5	0.625	Simulated data
0.486545	87.5	0.625	Simulated data
0.462864	75	0.75	Simulated data
0.640679	75	0.583333	Simulated data
0.0479024	66.6667	0.5	Simulated data
0.204879	85.4167	0.604167	Simulated data
0.346651	87.5	0.625	Simulated data
0.366115	66.6667	0.5	Simulated data
0.50488	81.25	0.5625	Simulated data
0.520019	85.4167	0.604167	Simulated data
0.950624	72.9167	0.520833	Simulated data
0.999276	85.4167	0.604167	Simulated data
0.866097	85.4167	0.604167	Simulated data
0.705189	70.8333	0.583333	Simulated data
0.338783	91.6667	0.666667	Simulated data
0.425128	81.25	0.604167	Simulated data
0.341973	79.1667	0.583333	Simulated data
0.402137	79.1667	0.583333	Simulated data
0.986933	70.8333	0.5	Simulated data
0.864183	68.75	0.479167	Simulated data
0.132268	72.9167	0.645833	Simulated data
0.148861	64.5833	0.5625	Simulated data
0.708135	81.25	0.5625	Simulated data
0.46057	85.4167	0.604167	Simulated data
0.973188	66.6667	0.541667	Simulated data
0.829833	81.25	0.604167	Simulated data
0.419901	77.0833	0.520833	Simulated data
0.676773	85.4167	0.604167	Simulated data
0.563789	89.5833	0.645833	Simulated data
0.343528	87.5	0.625	Simulated data
0.400105	91.6667	0.708333	Simulated data
0.526333	89.5833	0.645833	Simulated data
0.915282	77.0833	0.520833	Simulated data
0.857968	77.0833	0.520833	Simulated data
0.25988	89.5833	0.645833	Simulated data
0.117914	79.1667	0.583333	Simulated data
0.0198912	58.3333	0.625	Simulated data
0.697195	81.25	0.5625	Simulated data
0.658548	77.0833	0.520833	Simulated data
0.905628	93.75	0.6875	Simulated data
0.681396	75	0.583333	Simulated data
0.586349	91.6667	0.666667	Simulated data
0.17717	95.8333	0.708333	Simulated data
0.290696	72.9167	0.604167	Simulated data
0.38539	79.1667	0.583333	Simulated data
0.843853	81.25	0.604167	Simulated data
0.207354	91.6667	0.666667	Simulated data
0.99684	81.25	0.645833	Simulated data
0.194275	77.0833	0.5625	Simulated data
0.956582	72.9167	0.479167	Simulated data
0.734908	77.0833	0.520833	Simulated data
0.184986	83.3333	0.625	Simulated data
0.122407	60.4167	0.5625	Simulated data
0.491048	91.6667	0.666667	Simulated data
0.865792	77.0833	0.5625	Simulated data
0.625281	89.5833	0.645833	Simulated data
0.206685	83.3333	0.583333	Simulated data
0.0394899	56.25	0.4375	Simulated data
0.813837	64.5833	0.479167	Simulated data
0.0353751	87.5	0.666667	Simulated data
0.686909	93.75	0.6875	Simulated data
0.959507	79.1667	0.583333	Simulated data
0.791812	85.4167	0.604167	Simulated data
0.447781	83.3333	0.708333	Simulated data
0.652741	81.25	0.604167	Simulated data
0.670244	72.9167	0.520833	Simulated data
0.110431	60.4167	0.479167	Simulated data
0.458176	77.0833	0.604167	Simulated data
0.425228	91.6667	0.666667	Simulated data
0.870831	72.9167	0.520833	Simulated data
0.0823623	62.5	0.583333	Simulated data
0.00588082	52.0833	0.5625	Simulated data
0.493851	77.0833	0.5625	Simulated data
0.406484	87.5	0.666667	Simulated data
0.91517	79.1667	0.583333	Simulated data
0.733576	83.3333	0.625	Simulated data
0.875653	87.5	0.625	Simulated data
0.147312	72.9167	0.604167	Simulated data
0.939893	79.1667	0.583333	Simulated data
0.459368	72.9167	0.5625	Simulated data
0.848396	83.3333	0.625	Simulated data
0.386962	85.4167	0.604167	Simulated data
0.235114	93.75	0.6875	Simulated data
0.54296	79.1667	0.583333	Simulated data
0.251016	91.6667	0.666667	Simulated data
0.992714	72.9167	0.520833	Simulated data
0.32763	79.1667	0.666667	Simulated data
0.264693	70.8333	0.458333	Simulated data
0.907048	91.6667	0.666667	Simulated data
0.21254	89.5833	0.6875	Simulated data
0.908624	85.4167	0.604167	Simulated data
0.702691	83.3333	0.625	Simulated data
0.785087	85.4167	0.604167	Simulated data
0.287187	72.9167	0.5625	Simulated data
0.71499	87.5	0.625	Simulated data
0.0583989	58.3333	0.625	Simulated data
0.145686	70.8333	0.583333	Simulated data
0.806492	77.0833	0.5625	Simulated data
0.162493	95.8333	0.708333	Simulated data
0.352137	83.3333	0.583333	Simulated data
0.0881719	83.3333	0.666667	Simulated data
0.599238	85.4167	0.645833	Simulated data
0.871558	77.0833	0.604167	Simulated data
0.621813	91.6667	0.666667	Simulated data
0.578803	72.9167	0.5625	Simulated data
0.324325	83.3333	0.625	Simulated data
0.772584	87.5	0.625	Simulated data
0.651458	87.5	0.625	Simulated data
0.053767	60.4167	0.604167	Simulated data
0.803583	68.75	0.479167	Simulated data
0.456455	77.0833	0.604167	Simulated data
0.6165	75	0.583333	Simulated data
0.80368	77.0833	0.5625	Simulated data
0.0942332	72.9167	0.520833	Simulated data
0.520692	83.3333	0.583333	Simulated data
0.758727	72.9167	0.5625	Simulated data
0.861697	56.25	0.4375	Simulated data
0.600624	89.5833	0.6875	Simulated data
0.604507	93.75	0.6875	Simulated data
0.918101	77.0833	0.5625	Simulated data
0.118146	89.5833	0.645833	Simulated data
0.343125	89.5833	0.645833	Simulated data
0.805119	85.4167	0.604167	Simulated data
0.762742	70.8333	0.541667	Simulated data
0.653403	79.1667	0.541667	Simulated data
0.368691	77.0833	0.5625	Simulated data
0.727083	87.5	0.625	Simulated data
0.011353	47.9167	0.520833	Simulated data
0.276801	77.0833	0.604167	Simulated data
0.0794194	62.5	0.458333	Simulated data
0.431057	79.1667	0.583333	Simulated data
0.0356098	75	0.583333	Simulated data
0.24324	95.8333	0.708333	Simulated data
0.564528	87.5	0.666667	Simulated data
0.0619767	58.3333	0.583333	Simulated data
0.847978	79.1667	0.583333	Simulated data
0.351272	70.8333	0.541667	Simulated data
0.423211	77.0833	0.5625	Simulated data
0.115779	75	0.583333	Simulated data
0.230911	68.75	0.604167	Simulated data
0.317175	70.8333	0.5	Simulated data
0.870212	68.75	0.479167	Simulated data
0.400901	81.25	0.604167	Simulated data
0.47538	81.25	0.5625	Simulated data
0.292321	93.75	0.6875	Simulated data
0.413659	89.5833	0.645833	Simulated data
0.874342	87.5	0.625	Simulated data
0.447899	87.5	0.625	Simulated data
0.596647	83.3333	0.625	Simulated data
0.0960059	77.0833	0.5625	Simulated data
0.166213	70.8333	0.625	Simulated data
0.356331	91.6667	0.666667	Simulated data
0.128581	81.25	0.645833	Simulated data
0.352997	75	0.541667	Simulated data
0.183397	70.8333	0.625	Simulated data
0.533122	79.1667	0.583333	Simulated data
0.432066	91.6667	0.666667	Simulated data
0.31035	93.75	0.6875	Simulated data
0.802849	79.1667	0.541667	Simulated data
0.0332056	66.6667	0.541667	Simulated data
0.645263	93.75	0.6875	Simulated data
0.66881	91.6667	0.666667	Simulated data
0.366962	93.75	0.6875	Simulated data
0.562643	75	0.5	Simulated data
0.276376	77.0833	0.520833	Simulated data
0.82679	81.25	0.604167	Simulated data
0.622718	87.5	0.625	Simulated data
0.792062	72.9167	0.520833	Simulated data
0.680052	77.0833	0.520833	Simulated data
0.674873	89.5833	0.645833	Simulated data
0.71729	68.75	0.479167	Simulated data
0.107642	56.25	0.520833	Simulated data
0.403644	75	0.583333	Simulated data
0.394879	81.25	0.5625	Simulated data
0.111269	66.6667	0.541667	Simulated data
0.57065	83.3333	0.625	Simulated data
0.467747	93.75	0.6875	Simulated data
0.00176055	33.3333	0.416667	Simulated data
0.129414	68.75	0.645833	Simulated data
0.561511	77.0833	0.5625	Simulated data
0.482829	81.25	0.604167	Simulated data
0.558776	83.3333	0.583333	Simulated data
0.0915857	83.3333	0.625	Simulated data
0.950256	83.3333	0.583333	Simulated data
0.849276	79.1667	0.583333	Simulated data
0.685933	72.9167	0.5625	Simulated data
0.838194	64.5833	0.479167	Simulated data
0.520204	87.5	0.625	Simulated data
0.729026	91.6667	0.666667	Simulated data
0.629047	89.5833	0.645833	Simulated data
0.697268	83.3333	0.583333	Simulated data
0.291317	95.8333	0.708333	Simulated data
0.415099	85.4167	0.604167	Simulated data
0.00975384	50	0.5	Simulated data
0.322976	75	0.583333	Simulated data
0.629041	85.4167	0.645833	Simulated data
0.909748	81.25	0.5625	Simulated data
0.664873	87.5	0.625	Simulated data
0.463641	77.0833	0.5625	Simulated data
0.861008	85.4167	0.604167	Simulated data
0.220033	95.8333	0.708333	Simulated data
0.530572	64.5833	0.4375	Simulated data
0.618171	72.9167	0.520833	Simulated data
0.917786	64.5833	0.479167	Simulated data
0.494519	75	0.583333	Simulated data
0.328294	68.75	0.520833	Simulated data
0.806249	81.25	0.604167	Simulated data
0.322278	91.6667	0.666667	Simulated data
0.550693	89.5833	0.645833	Simulated data
0.730356	89.5833	0.645833	Simulated data
0.403247	87.5	0.666667	Simulated data
0.778081	66.6667	0.458333	Simulated data
0.402045	93.75	0.6875	Simulated data
0.0727913	60.4167	0.479167	Simulated data
0.465745	79.1667	0.541667	Simulated data
0.589547	89.5833	0.645833	Simulated data
0.675643	93.75	0.6875	Simulated data
0.270017	75	0.583333	Simulated data
0.0138043	52.0833	0.520833	Simulated data
0.752915	81.25	0.604167	Simulated data
0.0182197	54.1667	0.5	Simulated data
0.884448	79.1667	0.583333	Simulated data
0.167453	60.4167	0.520833	Simulated data
0.538808	79.1667	0.625	Simulated data
0.889665	83.3333	0.583333	Simulated data
0.18671	72.9167	0.645833	Simulated data
0.725273	79.1667	0.583333	Simulated data
0.85873	79.1667	0.541667	Simulated data
0.64934	85.4167	0.645833	Simulated data
0.738743	75	0.541667	Simulated data
0.242949	89.5833	0.729167	Simulated data
0.00626834	56.25	0.5625	Simulated data
0.561196	75	0.583333	Simulated data
0.278244	62.5	0.5	Simulated data
0.589774	79.1667	0.583333	Simulated data
0.902037	77.0833	0.5625	Simulated data
0.0833285	68.75	0.604167	Simulated data
0.375149	91.6667	0.666667	Simulated data
0.775056	72.9167	0.520833	Simulated data
0.697242	85.4167	0.604167	Simulated data
0.218633	66.6667	0.541667	Simulated data
0.814443	79.1667	0.583333	Simulated data
0.508362	70.8333	0.5	Simulated data
0.535262	91.6667	0.708333	Simulated data
0.864696	64.5833	0.479167	Simulated data
0.0905697	47.9167	0.395833	Simulated data
0.681966	60.4167	0.4375	Simulated data
0.589931	91.6667	0.666667	Simulated data
0.988861	75	0.541667	Simulated data
0.237578	70.8333	0.625	Simulated data
0.928879	68.75	0.4375	Simulated data
0.188032	64.5833	0.520833	Simulated data
0.390565	89.5833	0.645833	Simulated data
0.879418	77.0833	0.520833	Simulated data
0.176034	91.6667	0.666667	Simulated data
0.34949	93.75	0.6875	Simulated data
0.864251	91.6667	0.666667	Simulated data
0.144479	68.75	0.5625	Simulated data
0.601275	85.4167	0.645833	Simulated data
0.885397	85.4167	0.604167	Simulated data
0.741506	83.3333	0.583333	Simulated data
0.62995	81.25	0.5625	Simulated data
0.284417	87.5	0.625	Simulated data
0.988252	72.9167	0.5625	Simulated data
0.39116	81.25	0.604167	Simulated data
0.476292	83.3333	0.583333	Simulated data
0.298415	91.6667	0.666667	Simulated data
0.0128495	52.0833	0.5625	Simulated data
0.841679	81.25	0.604167	Simulated data
0.20532	85.4167	0.6875	Simulated data
0.368284	79.1667	0.666667	Simulated data
0.847222	79.1667	0.541667	Simulated data
0.675956	77.0833	0.5625	Simulated data
0.257402	89.5833	0.645833	Simulated data
0.601832	89.5833	0.645833	Simulated data
0.808582	81.25	0.604167	Simulated data
0.538834	91.6667	0.666667	Simulated data
0.555453	91.6667	0.666667	Simulated data
0.610737	85.4167	0.604167	Simulated data
0.1739	75	0.541667	Simulated data
0.125799	79.1667	0.625	Simulated data
0.604737	91.6667	0.666667	Simulated data
0.745386	89.5833	0.645833	Simulated data
0.733419	89.5833	0.645833	Simulated data
0.104813	68.75	0.604167	Simulated data
0.281807	95.8333	0.708333	Simulated data
0.419764	93.75	0.6875	Simulated data
0.444638	79.1667	0.666667	Simulated data
0.341053	72.9167	0.520833	Simulated data
0.0712517	83.3333	0.625	Simulated data
0.657534	79.1667	0.625	Simulated data
0.260798	72.9167	0.520833	Simulated data
0.209442	72.9167	0.520833	Simulated data
0.892747	81.25	0.604167	Simulated data
0.460124	68.75	0.479167	Simulated data
0.546495	77.0833	0.5625	Simulated data
0.202075	75	0.5	Simulated data
0.531416	75	0.541667	Simulated data
0.0205152	64.5833	0.520833	Simulated data
0.0180049	52.0833	0.395833	Simulated data
0.919101	68.75	0.479167	Simulated data
0.891315	75	0.541667	Simulated data
0.330649	75	0.625	Simulated data
0.310131	79.1667	0.625	Simulated data
0.220383	68.75	0.604167	Simulated data
0.531457	87.5	0.666667	Simulated data
0.174993	81.25	0.604167	Simulated data
0.975955	77.0833	0.5625	Simulated data
0.124678	79.1667	0.625	Simulated data
0.0545351	85.4167	0.645833	Simulated data
0.756351	93.75	0.6875	Simulated data
0.620744	85.4167	0.604167	Simulated data
0.011725	54.1667	0.375	Simulated data
0.730186	83.3333	0.625	Simulated data
0.20387	79.1667	0.625	Simulated data
0.944248	56.25	0.4375	Simulated data
0.496292	85.4167	0.604167	Simulated data
0.513958	72.9167	0.5625	Simulated data
0.268073	77.0833	0.5625	Simulated data
0.0247875	52.0833	0.479167	Simulated data
0.27507	79.1667	0.666667	Simulated data
0.738581	87.5	0.625	Simulated data
0.736604	91.6667	0.666667	Simulated data
0.275288	66.6667	0.625	Simulated data
0.405266	93.75	0.6875	Simulated data
0.242088	79.1667	0.583333	Simulated data
0.354331	91.6667	0.666667	Simulated data
0.065249	62.5	0.458333	Simulated data
0.225859	81.25	0.645833	Simulated data
0.797433	70.8333	0.5	Simulated data
0.287052	91.6667	0.666667	Simulated data
0.952408	68.75	0.479167	Simulated data
0.561128	77.0833	0.645833	Simulated data
0.485353	81.25	0.604167	Simulated data
0.788973	64.5833	0.520833	Simulated data
0.66883	91.6667	0.666667	Simulated data
0.276714	68.75	0.6875	Simulated data
0.676133	91.6667	0.666667	Simulated data
0.145102	72.9167	0.5625	Simulated data
0.778857	87.5	0.625	Simulated data
0.749495	72.9167	0.5625	Simulated data
0.38877	93.75	0.6875	Simulated data
0.727048	83.3333	0.625	Simulated data
0.234692	97.9167	0.729167	Simulated data
0.00160021	54.1667	0.5	Simulated data
0.611644	87.5	0.625	Simulated data
0.93307	81.25	0.5625	Simulated data
0.3445	75	0.625	Simulated data
0.188196	77.0833	0.604167	Simulated data
0.313002	79.1667	0.625	Simulated data
0.658367	87.5	0.625	Simulated data
0.554811	89.5833	0.645833	Simulated data
0.293203	70.8333	0.625	Simulated data
0.301621	95.8333	0.708333	Simulated data
0.469758	91.6667	0.666667	Simulated data
0.215072	87.5	0.625	Simulated data
0.139806	79.1667	0.541667	Simulated data
0.351128	62.5	0.5	Simulated data
0.0686965	79.1667	0.583333	Simulated data
0.926588	77.0833	0.520833	Simulated data
0.187756	91.6667	0.666667	Simulated data
0.4623	89.5833	0.645833	Simulated data
0.0651613	66.6667	0.583333	Simulated data
0.273961	85.4167	0.604167	Simulated data
0.854431	81.25	0.604167	Simulated data
0.865987	89.5833	0.645833	Simulated data
0.452527	81.25	0.5625	Simulated data
0.341032	91.6667	0.666667	Simulated data
0.161032	95.8333	0.708333	Simulated data
0.87641	79.1667	0.583333	Simulated data
0.92618	77.0833	0.5625	Simulated data
0.879943	79.1667	0.583333	Simulated data
0.506726	85.4167	0.604167	Simulated data
0.786503	81.25	0.5625	Simulated data
0.112988	62.5	0.625	Simulated data
0.699779	75	0.583333	Simulated data
0.0554882	95.8333	0.708333	Simulated data
0.325076	83.3333	0.583333	Simulated data
0.425629	77.0833	0.604167	Simulated data
0.146413	52.0833	0.520833	Simulated data
0.789945	85.4167	0.604167	Simulated data
0.976437	75	0.541667	Simulated data
0.620828	91.6667	0.666667	Simulated data
0.0611544	62.5	0.666667	Simulated data
0.932756	83.3333	0.583333	Simulated data
0.719246	72.9167	0.520833	Simulated data
0.0983032	79.1667	0.666667	Simulated data
0.409904	83.3333	0.625	Simulated data
0.748167	77.0833	0.5625	Simulated data
0.473249	77.0833	0.5625	Simulated data
0.0935322	81.25	0.645833	Simulated data
0.317519	68.75	0.5625	Simulated data
0.932409	64.5833	0.4375	Simulated data
0.964181	62.5	0.458333	Simulated data
0.344425	77.0833	0.520833	Simulated data
0.0598774	93.75	0.6875	Simulated data
0.342467	66.6667	0.541667	Simulated data
0.81686	89.5833	0.645833	Simulated data
0.52771	83.3333	0.583333	Simulated data
0.380394	93.75	0.6875	Simulated data
0.746402	83.3333	0.583333	Simulated data
0.611866	60.4167	0.604167	Simulated data
0.631443	93.75	0.6875	Simulated data
0.368061	87.5	0.625	Simulated data
0.416548	77.0833	0.604167	Simulated data
0.726322	85.4167	0.645833	Simulated data
0.231765	91.6667	0.666667	Simulated data
0.581601	81.25	0.5625	Simulated data
0.865446	77.0833	0.5625	Simulated data
0.673199	87.5	0.625	Simulated data
0.501632	81.25	0.645833	Simulated data
0.682436	77.0833	0.5625	Simulated data
0.556536	89.5833	0.645833	Simulated data
0.775405	81.25	0.5625	Simulated data
0.81	77.0833	0.520833	Simulated data
0.051784	50	0.541667	Simulated data
0.442596	89.5833	0.645833	Simulated data
0.586506	91.6667	0.666667	Simulated data
0.93235	72.9167	0.5625	Simulated data
0.0120245	70.8333	0.625	Simulated data
0.626654	77.0833	0.5625	Simulated data
0.959095	83.3333	0.583333	Simulated data
0.614702	83.3333	0.583333	Simulated data
0.841911	70.8333	0.583333	Simulated data
0.715222	79.1667	0.583333	Simulated data
0.514661	83.3333	0.625	Simulated data
0.625887	89.5833	0.645833	Simulated data
0.707896	91.6667	0.666667	Simulated data
0.499675	81.25	0.5625	Simulated data
0.473847	83.3333	0.583333	Simulated data
0.786816	83.3333	0.583333	Simulated data
0.00223783	54.1667	0.541667	Simulated data
0.322269	79.1667	0.541667	Simulated data
0.154656	81.25	0.5625	Simulated data
0.803517	77.0833	0.520833	Simulated data
0.985234	60.4167	0.354167	Simulated data
0.85812	81.25	0.5625	Simulated data
0.659126	83.3333	0.583333	Simulated data
0.640695	83.3333	0.625	Simulated data
0.0308258	47.9167	0.520833	Simulated data
0.227459	77.0833	0.645833	Simulated data
0.472503	87.5	0.625	Simulated data
0.680841	85.4167	0.604167	Simulated data
0.782365	79.1667	0.583333	Simulated data
0.0417436	60.4167	0.5625	Simulated data
0.924204	60.4167	0.395833	Simulated data
0.486572	89.5833	0.645833	Simulated data
0.373003	87.5	0.625	Simulated data
0.721349	83.3333	0.583333	Simulated data
0.659788	93.75	0.6875	Simulated data
0.18309	60.4167	0.4375	Simulated data
0.532696	89.5833	0.645833	Simulated data
0.965319	66.6667	0.458333	Simulated data
0.712484	72.9167	0.5625	Simulated data
0.919028	62.5	0.5	Simulated data
0.797451	91.6667	0.666667	Simulated data
0.879446	77.0833	0.520833	Simulated data
0.263604	68.75	0.479167	Simulated data
0.259351	75	0.583333	Simulated data
0.273166	93.75	0.6875	Simulated data
0.0309125	60.4167	0.645833	Simulated data
0.785007	75	0.5	Simulated data
0.41697	93.75	0.6875	Simulated data
0.887748	89.5833	0.645833	Simulated data
0.45312	83.3333	0.583333	Simulated data
0.234321	87.5	0.666667	Simulated data
0.824947	64.5833	0.479167	Simulated data
0.762643	81.25	0.5625	Simulated data
0.722089	81.25	0.5625	Simulated data
0.120104	77.0833	0.5625	Simulated data
0.197448	68.75	0.645833	Simulated data
0.843423	75	0.625	Simulated data
0.226813	54.1667	0.458333	Simulated data
0.729627	83.3333	0.583333	Simulated data
0.908007	68.75	0.479167	Simulated data
0.26078	79.1667	0.625	Simulated data
0.322023	68.75	0.5625	Simulated data
0.429533	56.25	0.520833	Simulated data
0.417603	83.3333	0.583333	Simulated data
0.320014	91.6667	0.666667	Simulated data
0.884472	70.8333	0.541667	Simulated data
0.385533	79.1667	0.583333	Simulated data
0.694104	81.25	0.5625	Simulated data
0.343453	79.1667	0.583333	Simulated data
0.333572	95.8333	0.708333	Simulated data
0.972751	81.25	0.5625	Simulated data
0.814879	83.3333	0.583333	Simulated data
0.857608	66.6667	0.458333	Simulated data
0.357653	79.1667	0.583333	Simulated data
0.727782	87.5	0.625	Simulated data
0.219809	56.25	0.5625	Simulated data
0.672492	81.25	0.5625	Simulated data
0.197094	75	0.708333	Simulated data
0.0829134	58.3333	0.458333	Simulated data
0.127034	66.6667	0.583333	Simulated data
0.374432	81.25	0.604167	Simulated data
0.175366	83.3333	0.666667	Simulated data
0.930338	83.3333	0.583333	Simulated data
0.317723	68.75	0.645833	Simulated data
0.746127	85.4167	0.604167	Simulated data
0.475042	81.25	0.5625	Simulated data
0.32827	89.5833	0.645833	Simulated data
0.331654	81.25	0.645833	Simulated data
0.0601539	52.0833	0.479167	Simulated data
0.927375	87.5	0.625	Simulated data
0.352649	77.0833	0.5625	Simulated data
0.476134	87.5	0.625	Simulated data
0.725125	81.25	0.604167	Simulated data
0.791244	85.4167	0.604167	Simulated data
0.125031	79.1667	0.583333	Simulated data
0.145537	77.0833	0.645833	Simulated data
0.608986	83.3333	0.625	Simulated data
0.892627	81.25	0.5625	Simulated data
0.634748	85.4167	0.645833	Simulated data
0.761117	89.5833	0.645833	Simulated data
0.291745	87.5	0.625	Simulated data
0.316432	85.4167	0.645833	Simulated data
0.293283	68.75	0.645833	Simulated data
0.502923	81.25	0.5625	Simulated data
0.514109	79.1667	0.583333	Simulated data
0.390756	83.3333	0.625	Simulated data
0.614299	75	0.541667	Simulated data
0.445673	91.6667	0.666667	Simulated data
0.870821	85.4167	0.604167	Simulated data
0.728074	91.6667	0.666667	Simulated data
0.738919	70.8333	0.541667	Simulated data
0.161168	87.5	0.666667	Simulated data
0.679097	89.5833	0.645833	Simulated data
0.324705	93.75	0.6875	Simulated data
0.826646	72.9167	0.520833	Simulated data
0.395358	85.4167	0.604167	Simulated data
0.906721	77.0833	0.520833	Simulated data
0.518338	81.25	0.5625	Simulated data
0.680329	91.6667	0.666667	Simulated data
0.95134	75	0.541667	Simulated data
0.0729162	62.5	0.541667	Simulated data
0.803268	83.3333	0.583333	Simulated data
0.510639	83.3333	0.625	Simulated data
0.519868	87.5	0.625	Simulated data
0.515239	89.5833	0.645833	Simulated data
0.171911	72.9167	0.5625	Simulated data
0.69313	85.4167	0.604167	Simulated data
0.429432	85.4167	0.604167	Simulated data
0.833217	83.3333	0.583333	Simulated data
0.741255	83.3333	0.583333	Simulated data
0.683306	87.5	0.625	Simulated data
0.433712	68.75	0.479167	Simulated data
0.0367304	58.3333	0.583333	Simulated data
0.425529	87.5	0.625	Simulated data
0.440132	77.0833	0.604167	Simulated data
0.52549	81.25	0.604167	Simulated data
0.447985	85.4167	0.604167	Simulated data
0.588593	85.4167	0.645833	Simulated data
0.162946	58.3333	0.5	Simulated data
0.133107	79.1667	0.541667	Simulated data
0.565642	60.4167	0.4375	Simulated data
0.591954	83.3333	0.625	Simulated data
0.698359	85.4167	0.604167	Simulated data
0.230788	68.75	0.520833	Simulated data
0.784784	89.5833	0.645833	Simulated data
0.637031	68.75	0.5625	Simulated data
0.878575	77.0833	0.5625	Simulated data
0.380613	87.5	0.625	Simulated data
0.0377328	52.0833	0.395833	Simulated data
0.911564	77.0833	0.604167	Simulated data
0.151986	64.5833	0.479167	Simulated data
0.885194	72.9167	0.5625	Simulated data
0.379406	81.25	0.645833	Simulated data
0.834493	83.3333	0.583333	Simulated data
0.0192943	50	0.458333	Simulated data
0.408932	91.6667	0.666667	Simulated data
0.139996	62.5	0.5	Simulated data
0.706911	89.5833	0.645833	Simulated data
0.420295	87.5	0.625	Simulated data
0.725333	91.6667	0.666667	Simulated data
0.968685	68.75	0.479167	Simulated data
0.0637976	68.75	0.604167	Simulated data
0.267203	91.6667	0.666667	Simulated data
0.915525	68.75	0.479167	Simulated data
0.638098	83.3333	0.583333	Simulated data
0.22002	83.3333	0.625	Simulated data
0.50602	79.1667	0.541667	Simulated data
0.702058	89.5833	0.645833	Simulated data
0.600212	91.6667	0.666667	Simulated data
0.0732019	91.6667	0.666667	Simulated data
0.696574	77.0833	0.5625	Simulated data
0.441595	75	0.541667	Simulated data
0.89535	75	0.583333	Simulated data
0.0552279	70.8333	0.625	Simulated data
0.262506	87.5	0.708333	Simulated data
0.749846	77.0833	0.5625	Simulated data
0.526976	83.3333	0.583333	Simulated data
0.0182163	47.9167	0.645833	Simulated data
0.789565	91.6667	0.666667	Simulated data
0.265552	89.5833	0.645833	Simulated data
0.0751956	93.75	0.6875	Simulated data
0.935978	81.25	0.645833	Simulated data
0.899995	79.1667	0.541667	Simulated data
0.275464	93.75	0.6875	Simulated data
0.0660784	58.3333	0.666667	Simulated data
0.491867	89.5833	0.6875	Simulated data
0.77218	64.5833	0.479167	Simulated data
0.134525	91.6667	0.708333	Simulated data
0.511986	79.1667	0.583333	Simulated data
0.985647	68.75	0.479167	Simulated data
0.111239	70.8333	0.708333	Simulated data
0.39585	66.6667	0.625	Simulated data
0.0413922	60.4167	0.645833	Simulated data
0.0166241	52.0833	0.479167	Simulated data
0.732726	81.25	0.604167	Simulated data
0.446999	81.25	0.604167	Simulated data
0.660447	89.5833	0.645833	Simulated data
0.603354	64.5833	0.479167	Simulated data
0.249935	81.25	0.604167	Simulated data
0.785001	83.3333	0.583333	Simulated data
0.615805	83.3333	0.625	Simulated data
0.660441	81.25	0.5625	Simulated data
0.325208	91.6667	0.666667	Simulated data
0.263002	91.6667	0.666667	Simulated data
0.466773	93.75	0.6875	Simulated data
0.431598	93.75	0.6875	Simulated data
0.95949	83.3333	0.625	Simulated data
0.630661	62.5	0.583333	Simulated data
0.853557	91.6667	0.666667	Simulated data
0.233459	89.5833	0.645833	Simulated data
0.111965	58.3333	0.583333	Simulated data
0.071307	68.75	0.5625	Simulated data
0.956335	81.25	0.5625	Simulated data
0.318598	64.5833	0.520833	Simulated data
0.670119	81.25	0.645833	Simulated data
0.989621	75	0.5	Simulated data
0.370837	85.4167	0.604167	Simulated data
0.460845	72.9167	0.5625	Simulated data
0.794473	87.5	0.625	Simulated data
0.9022	83.3333	0.625	Simulated data
0.668011	83.3333	0.625	Simulated data
0.394384	87.5	0.666667	Simulated data
0.254506	79.1667	0.625	Simulated data
0.64668	79.1667	0.583333	Simulated data
0.446198	77.0833	0.604167	Simulated data
0.413598	93.75	0.6875	Simulated data
0.442728	87.5	0.625	Simulated data
0.301224	83.3333	0.625	Simulated data
0.580177	87.5	0.625	Simulated data
0.869471	75	0.5	Simulated data
0.69349	89.5833	0.645833	Simulated data
0.0948214	64.5833	0.479167	Simulated data
0.897134	79.1667	0.583333	Simulated data
0.724476	85.4167	0.604167	Simulated data
0.11117	95.8333	0.708333	Simulated data
0.430096	72.9167	0.604167	Simulated data
0.484948	81.25	0.604167	Simulated data
0.995427	58.3333	0.458333	Simulated data
0.751303	77.0833	0.5625	Simulated data
0.605323	85.4167	0.604167	Simulated data
0.297096	81.25	0.5625	Simulated data
0.67849	83.3333	0.583333	Simulated data
0.687945	93.75	0.6875	Simulated data
0.806853	83.3333	0.583333	Simulated data
0.756353	79.1667	0.541667	Simulated data
0.459918	89.5833	0.6875	Simulated data
0.0508923	54.1667	0.5	Simulated data
0.592954	68.75	0.479167	Simulated data
0.213352	66.6667	0.5	Simulated data
0.606416	85.4167	0.604167	Simulated data
0.867721	79.1667	0.583333	Simulated data
0.189097	87.5	0.625	Simulated data
0.35009	79.1667	0.666667	Simulated data
0.530064	85.4167	0.604167	Simulated data
0.723856	87.5	0.625	Simulated data
0.629724	81.25	0.5625	Simulated data
0.305425	93.75	0.6875	Simulated data
0.444259	79.1667	0.666667	Simulated data
0.0254348	66.6667	0.541667	Simulated data
0.276853	75	0.625	Simulated data
0.627445	85.4167	0.604167	Simulated data
0.950011	81.25	0.604167	Simulated data
0.138986	89.5833	0.645833	Simulated data
0.541569	75	0.583333	Simulated data
0.500982	81.25	0.645833	Simulated data
0.931123	83.3333	0.583333	Simulated data
0.490289	85.4167	0.604167	Simulated data
0.40536	83.3333	0.625	Simulated data
0.511377	83.3333	0.583333	Simulated data
0.792307	87.5	0.625	Simulated data
0.164116	87.5	0.666667	Simulated data
0.0515313	50	0.5	Simulated data
0.162988	81.25	0.5625	Simulated data
0.0407901	87.5	0.666667	Simulated data
0.888327	83.3333	0.583333	Simulated data
0.406519	77.0833	0.520833	Simulated data
0.00593798	50	0.5	Simulated data
0.496663	68.75	0.604167	Simulated data
0.0835279	45.8333	0.458333	Simulated data
0.464836	83.3333	0.666667	Simulated data
0.334468	91.6667	0.666667	Simulated data
0.402872	75	0.583333	Simulated data
0.409744	87.5	0.708333	Simulated data
0.308187	79.1667	0.541667	Simulated data
0.712394	83.3333	0.583333	Simulated data
0.960763	75	0.5	Simulated data
0.042348	47.9167	0.645833	Simulated data
0.259803	93.75	0.6875	Simulated data
0.437617	93.75	0.6875	Simulated data
0.840444	87.5	0.625	Simulated data
0.577802	89.5833	0.645833	Simulated data
0.64662	79.1667	0.625	Simulated data
0.4511	91.6667	0.666667	Simulated data
0.102913	70.8333	0.666667	Simulated data
0.278866	89.5833	0.645833	Simulated data
0.0538838	70.8333	0.541667	Simulated data
0.659865	93.75	0.6875	Simulated data
0.823632	66.6667	0.5	Simulated data
0.685655	75	0.583333	Simulated data
0.665215	83.3333	0.583333	Simulated data
0.627364	85.4167	0.604167	Simulated data
0.628306	77.0833	0.5625	Simulated data
0.435316	66.6667	0.5	Simulated data
0.515801	77.0833	0.645833	Simulated data
0.125483	77.0833	0.5625	Simulated data
0.406787	83.3333	0.625	Simulated data
0.075676	54.1667	0.583333	Simulated data
0.39965	68.75	0.479167	Simulated data
0.311347	81.25	0.645833	Simulated data
0.864755	79.1667	0.583333	Simulated data
0.746926	83.3333	0.625	Simulated data
0.192077	95.8333	0.708333	Simulated data
0.265384	81.25	0.645833	Simulated data
0.283683	91.6667	0.666667	Simulated data
0.787612	66.6667	0.666667	Simulated data
0.596818	85.4167	0.604167	Simulated data
0.111496	58.3333	0.5	Simulated data
0.833395	85.4167	0.604167	Simulated data
0.445363	85.4167	0.604167	Simulated data
0.346564	77.0833	0.645833	Simulated data
0.627267	83.3333	0.583333	Simulated data
0.358904	87.5	0.625	Simulated data
0.526573	89.5833	0.645833	Simulated data
0.369149	85.4167	0.645833	Simulated data
0.596583	87.5	0.625	Simulated data
0.2896	81.25	0.604167	Simulated data
0.139167	79.1667	0.541667	Simulated data
0.122308	54.1667	0.541667	Simulated data
0.66144	91.6667	0.666667	Simulated data
0.447178	81.25	0.604167	Simulated data
0.266937	85.4167	0.645833	Simulated data
0.282409	70.8333	0.583333	Simulated data
0.843791	75	0.583333	Simulated data
0.172615	68.75	0.6875	Simulated data
0.774935	70.8333	0.541667	Simulated data
0.238495	93.75	0.6875	Simulated data
0.259979	85.4167	0.645833	Simulated data
0.58245	85.4167	0.604167	Simulated data
0.286153	87.5	0.625	Simulated data
0.333786	75	0.666667	Simulated data
0.467395	68.75	0.479167	Simulated data
0.940885	87.5	0.625	Simulated data
0.423829	75	0.583333	Simulated data
0.0753269	58.3333	0.541667	Simulated data
0.608331	91.6667	0.666667	Simulated data
0.0895442	91.6667	0.666667	Simulated data
0.238168	85.4167	0.604167	Simulated data
0.286622	83.3333	0.583333	Simulated data
0.0166452	41.6667	0.416667	Simulated data
0.48666	89.5833	0.645833	Simulated data
0.29451	91.6667	0.666667	Simulated data
0.709401	77.0833	0.5625	Simulated data
0.327109	85.4167	0.604167	Simulated data
0.221547	89.5833	0.645833	Simulated data
0.0733845	95.8333	0.708333	Simulated data
0.109121	72.9167	0.5625	Simulated data
0.628032	75	0.708333	Simulated data
0.437265	72.9167	0.520833	Simulated data
0.0399144	60.4167	0.5625	Simulated data
0.588066	85.4167	0.604167	Simulated data
0.268274	95.8333	0.708333	Simulated data
0.218939	83.3333	0.583333	Simulated data
0.597399	70.8333	0.5	Simulated data
0.256622	91.6667	0.666667	Simulated data
0.992081	64.5833	0.520833	Simulated data
0.836861	89.5833	0.645833	Simulated data
0.110174	77.0833	0.604167	Simulated data
0.390059	81.25	0.604167	Simulated data
0.614584	75	0.583333	Simulated data
0.321883	91.6667	0.708333	Simulated data
0.434068	72.9167	0.5625	Simulated data
0.197066	68.75	0.5625	Simulated data
0.181632	81.25	0.5625	Simulated data
0.109937	66.6667	0.583333	Simulated data
0.165725	85.4167	0.604167	Simulated data
0.575751	72.9167	0.5625	Simulated data
0.231605	72.9167	0.604167	Simulated data
0.233996	75	0.625	Simulated data
0.462578	91.6667	0.666667	Simulated data
0.0317351	45.8333	0.458333	Simulated data
0.614688	75	0.541667	Simulated data
0.2983	83.3333	0.625	Simulated data
0.97301	77.0833	0.520833	Simulated data
0.561472	81.25	0.6875	Simulated data
0.716504	93.75	0.6875	Simulated data
0.54487	87.5	0.625	Simulated data
0.481079	79.1667	0.625	Simulated data
0.353609	72.9167	0.5625	Simulated data
0.49296	79.1667	0.583333	Simulated data
0.703461	68.75	0.604167	Simulated data
0.0972017	56.25	0.5625	Simulated data
0.352191	79.1667	0.708333	Simulated data
0.328463	83.3333	0.625	Simulated data
0.709058	77.0833	0.604167	Simulated data
0.733427	85.4167	0.645833	Simulated data
0.341368	68.75	0.6875	Simulated data
0.850578	83.3333	0.583333	Simulated data
0.686139	72.9167	0.5625	Simulated data
0.797159	75	0.583333	Simulated data
0.742723	85.4167	0.604167	Simulated data
0.416118	93.75	0.6875	Simulated data
0.251534	75	0.625	Simulated data
0.678911	89.5833	0.645833	Simulated data
0.0855201	91.6667	0.708333	Simulated data
0.061818	47.9167	0.520833	Simulated data
0.156262	72.9167	0.604167	Simulated data
0.545932	77.0833	0.5625	Simulated data
0.659499	93.75	0.6875	Simulated data
0.301082	75	0.583333	Simulated data
0.615311	79.1667	0.666667	Simulated data
0.0180228	62.5	0.583333	Simulated data
0.412831	93.75	0.6875	Simulated data
0.834256	81.25	0.604167	Simulated data
0.276353	72.9167	0.6875	Simulated data
0.480204	85.4167	0.604167	Simulated data
0.783687	75	0.541667	Simulated data
0.300132	83.3333	0.625	Simulated data
0.0610627	66.6667	0.5	Simulated data
0.4798	77.0833	0.604167	Simulated data
0.157397	87.5	0.666667	Simulated data
0.581219	85.4167	0.604167	Simulated data
0.44236	85.4167	0.604167	Simulated data
0.861255	83.3333	0.583333	Simulated data
0.437549	91.6667	0.666667	Simulated data
0.855109	75	0.541667	Simulated data
0.14539	68.75	0.5625	Simulated data
0.94619	79.1667	0.583333	Simulated data
0.542014	89.5833	0.645833	Simulated data
0.36717	60.4167	0.395833	Simulated data
0.164015	81.25	0.645833	Simulated data
0.839871	70.8333	0.5	Simulated data
0.0417233	60.4167	0.645833	Simulated data
0.609668	70.8333	0.5	Simulated data
0.4658	83.3333	0.625	Simulated data
0.292	83.3333	0.625	Simulated data
0.181144	72.9167	0.5625	Simulated data
0.547881	91.6667	0.666667	Simulated data
0.716413	89.5833	0.645833	Simulated data
0.862427	93.75	0.6875	Simulated data
0.300503	81.25	0.645833	Simulated data
0.0143706	68.75	0.520833	Simulated data
0.172506	85.4167	0.645833	Simulated data
0.0144371	62.5	0.583333	Simulated data
0.593762	79.1667	0.583333	Simulated data
0.859954	72.9167	0.520833	Simulated data
0.568671	85.4167	0.604167	Simulated data
0.378709	72.9167	0.5625	Simulated data
0.64967	81.25	0.645833	Simulated data
0.689601	89.5833	0.645833	Simulated data
0.825047	89.5833	0.645833	Simulated data
0.853615	85.4167	0.604167	Simulated data
0.939203	54.1667	0.416667	Simulated data
0.518107	81.25	0.604167	Simulated data
0.805417	93.75	0.6875	Simulated data
0.374784	91.6667	0.666667	Simulated data
0.351518	77.0833	0.5625	Simulated data
0.260786	70.8333	0.458333	Simulated data
0.819222	83.3333	0.625	Simulated data
0.862413	68.75	0.5625	Simulated data
0.237052	81.25	0.645833	Simulated data
0.225535	79.1667	0.666667	Simulated data
0.444463	75	0.541667	Simulated data
0.867226	83.3333	0.625	Simulated data
0.0339452	60.4167	0.5625	Simulated data
0.734487	85.4167	0.645833	Simulated data
0.377509	89.5833	0.645833	Simulated data
0.586492	81.25	0.604167	Simulated data
0.635633	91.6667	0.666667	Simulated data
0.652682	77.0833	0.5625	Simulated data
0.822971	93.75	0.6875	Simulated data
0.851611	72.9167	0.5625	Simulated data
0.767551	83.3333	0.583333	Simulated data
0.0767227	66.6667	0.625	Simulated data
0.542133	93.75	0.6875	Simulated data
0.862844	75	0.5	Simulated data
0.62126	89.5833	0.645833	Simulated data
0.484065	93.75	0.6875	Simulated data
0.496071	93.75	0.6875	Simulated data
0.325183	77.0833	0.520833	Simulated data
0.737305	79.1667	0.583333	Simulated data
0.711871	87.5	0.625	Simulated data
0.312841	75	0.583333	Simulated data
0.735366	72.9167	0.5625	Simulated data
0.0651625	91.6667	0.666667	Simulated data
0.01042	66.6667	0.583333	Simulated data
0.968457	91.6667	0.666667	Simulated data
0.943887	66.6667	0.541667	Simulated data
0.487769	79.1667	0.583333	Simulated data
0.658488	87.5	0.666667	Simulated data
0.955111	70.8333	0.5	Simulated data
0.426221	72.9167	0.6875	Simulated data
0.262642	89.5833	0.6875	Simulated data
0.624463	79.1667	0.541667	Simulated data
0.922905	72.9167	0.5625	Simulated data
0.843874	77.0833	0.520833	Simulated data
0.747153	85.4167	0.604167	Simulated data
0.624643	91.6667	0.666667	Simulated data
0.862288	75	0.583333	Simulated data
0.552828	93.75	0.6875	Simulated data
0.117856	79.1667	0.625	Simulated data
0.737355	87.5	0.625	Simulated data
0.105168	83.3333	0.666667	Simulated data
0.711965	89.5833	0.645833	Simulated data
0.416452	81.25	0.604167	Simulated data
0.838041	87.5	0.625	Simulated data
0.326348	93.75	0.6875	Simulated data
0.430846	75	0.583333	Simulated data
0.556678	87.5	0.625	Simulated data
0.259875	83.3333	0.708333	Simulated data
0.40698	93.75	0.6875	Simulated data
0.710923	66.6667	0.458333	Simulated data
0.14666	68.75	0.5625	Simulated data
0.127495	72.9167	0.604167	Simulated data
0.130152	70.8333	0.5	Simulated data
0.220165	70.8333	0.666667	Simulated data
0.683015	77.0833	0.5625	Simulated data
0.0304917	66.6667	0.541667	Simulated data
0.648674	91.6667	0.666667	Simulated data
0.491964	75	0.583333	Simulated data
0.325334	89.5833	0.645833	Simulated data
0.144046	60.4167	0.604167	Simulated data
0.56445	87.5	0.625	Simulated data
0.738885	77.0833	0.520833	Simulated data
0.463032	93.75	0.6875	Simulated data
0.101423	79.1667	0.625	Simulated data
0.301669	81.25	0.604167	Simulated data
0.449068	85.4167	0.645833	Simulated data
0.928601	66.6667	0.458333	Simulated data
0.00746299	66.6667	0.541667	Simulated data
0.164175	91.6667	0.666667	Simulated data
0.303645	83.3333	0.625	Simulated data
0.991888	70.8333	0.458333	Simulated data
0.0950827	68.75	0.645833	Simulated data
0.289715	68.75	0.604167	Simulated data
0.761236	60.4167	0.4375	Simulated data
0.479219	83.3333	0.583333	Simulated data
0.371335	83.3333	0.708333	Simulated data
0.122229	68.75	0.604167	Simulated data
0.965165	75	0.541667	Simulated data
0.86349	77.0833	0.5625	Simulated data
0.413379	83.3333	0.625	Simulated data
0.557594	77.0833	0.520833	Simulated data
0.977464	72.9167	0.479167	Simulated data
0.867913	77.0833	0.520833	Simulated data
0.489526	81.25	0.604167	Simulated data
0.302829	89.5833	0.645833	Simulated data
0.00940905	66.6667	0.541667	Simulated data
0.0419562	58.3333	0.583333	Simulated data
0.480032	81.25	0.645833	Simulated data
0.479979	83.3333	0.625	Simulated data
0.958562	68.75	0.520833	Simulated data
0.133548	81.25	0.604167	Simulated data
0.19924	81.25	0.6875	Simulated data
0.0067507	41.6667	0.333333	Simulated data
0.0109307	45.8333	0.583333	Simulated data
0.829303	87.5	0.625	Simulated data
0.641955	83.3333	0.583333	Simulated data
0.715642	77.0833	0.604167	Simulated data
0.0538115	83.3333	0.666667	Simulated data
0.823436	91.6667	0.666667	Simulated data
0.0442511	75	0.583333	Simulated data
0.548593	70.8333	0.5	Simulated data
0.588721	79.1667	0.541667	Simulated data
0.233757	81.25	0.6875	Simulated data
0.319332	72.9167	0.5625	Simulated data
0.522409	87.5	0.625	Simulated data
0.197978	83.3333	0.666667	Simulated data
0.158565	89.5833	0.645833	Simulated data
0.370526	89.5833	0.645833	Simulated data
0.638206	89.5833	0.645833	Simulated data
0.446906	81.25	0.604167	Simulated data
0.127176	66.6667	0.625	Simulated data
0.676858	77.0833	0.5625	Simulated data
0.388796	89.5833	0.6875	Simulated data
0.217356	77.0833	0.5625	Simulated data
0.952699	85.4167	0.604167	Simulated data
0.618047	91.6667	0.666667	Simulated data
0.4794	93.75	0.6875	Simulated data
0.930565	81.25	0.5625	Simulated data
0.715029	89.5833	0.645833	Simulated data
0.866005	81.25	0.5625	Simulated data
0.374715	79.1667	0.583333	Simulated data
0.928168	68.75	0.479167	Simulated data
0.653861	87.5	0.666667	Simulated data
0.578146	89.5833	0.645833	Simulated data
0.0844788	50	0.583333	Simulated data
0.0718193	54.1667	0.458333	Simulated data
0.190656	75	0.75	Simulated data
0.00497495	43.75	0.4375	Simulated data
0.319002	77.0833	0.604167	Simulated data
0.794995	79.1667	0.541667	Simulated data
0.55753	91.6667	0.666667	Simulated data
0.294253	81.25	0.6875	Simulated data
0.0820117	87.5	0.666667	Simulated data
0.467768	83.3333	0.583333	Simulated data
0.707178	91.6667	0.666667	Simulated data
0.543479	91.6667	0.666667	Simulated data
0.265311	79.1667	0.583333	Simulated data
0.928742	77.0833	0.5625	Simulated data
0.606688	93.75	0.6875	Simulated data
0.59279	85.4167	0.645833	Simulated data
0.140304	89.5833	0.6875	Simulated data
0.445037	79.1667	0.583333	Simulated data
0.578243	85.4167	0.604167	Simulated data
0.311529	87.5	0.625	Simulated data
0.998055	62.5	0.458333	Simulated data
0.818729	75	0.5	Simulated data
0.552828	91.6667	0.666667	Simulated data
0.744006	91.6667	0.666667	Simulated data
0.779832	79.1667	0.583333	Simulated data
0.619712	83.3333	0.583333	Simulated data
0.112072	62.5	0.583333	Simulated data
0.74921	81.25	0.604167	Simulated data
0.824598	77.0833	0.520833	Simulated data
0.569172	87.5	0.625	Simulated data
0.0760677	70.8333	0.625	Simulated data
0.191176	75	0.583333	Simulated data
0.988911	62.5	0.416667	Simulated data
0.726404	85.4167	0.604167	Simulated data
0.0669498	87.5	0.708333	Simulated data
0.348136	77.0833	0.645833	Simulated data
0.317694	68.75	0.604167	Simulated data
0.432387	91.6667	0.666667	Simulated data
0.198241	77.0833	0.6875	Simulated data
0.623737	79.1667	0.583333	Simulated data
0.34482	93.75	0.6875	Simulated data
0.0863566	91.6667	0.666667	Simulated data
0.734358	68.75	0.520833	Simulated data
0.762706	64.5833	0.479167	Simulated data
0.343335	83.3333	0.583333	Simulated data
0.900716	60.4167	0.4375	Simulated data
0.453165	85.4167	0.645833	Simulated data
0.134509	58.3333	0.458333	Simulated data
0.660042	79.1667	0.583333	Simulated data
0.887684	89.5833	0.645833	Simulated data
0.138492	87.5	0.666667	Simulated data
0.994914	64.5833	0.479167	Simulated data
0.0474056	60.4167	0.604167	Simulated data
0.609123	66.6667	0.541667	Simulated data
0.410907	91.6667	0.666667	Simulated data
0.93861	85.4167	0.645833	Simulated data
0.578636	93.75	0.6875	Simulated data
0.207727	89.5833	0.6875	Simulated data
0.348227	77.0833	0.604167	Simulated data
0.178446	79.1667	0.583333	Simulated data
0.053019	58.3333	0.5	Simulated data
0.234452	81.25	0.5625	Simulated data
0.74006	89.5833	0.645833	Simulated data
0.844124	87.5	0.625	Simulated data
0.570167	83.3333	0.625	Simulated data
0.858095	75	0.541667	Simulated data
0.87383	77.0833	0.5625	Simulated data
0.777212	83.3333	0.625	Simulated data
0.919257	77.0833	0.5625	Simulated data
0.788183	89.5833	0.645833	Simulated data
0.446241	77.0833	0.5625	Simulated data
0.811345	89.5833	0.645833	Simulated data
0.471747	91.6667	0.666667	Simulated data
0.743932	91.6667	0.666667	Simulated data
0.676736	79.1667	0.625	Simulated data
0.734057	89.5833	0.645833	Simulated data
0.541542	91.6667	0.666667	Simulated data
0.441604	89.5833	0.645833	Simulated data
0.934186	72.9167	0.479167	Simulated data
0.330563	87.5	0.625	Simulated data
0.862626	72.9167	0.520833	Simulated data
0.396854	72.9167	0.520833	Simulated data
0.940689	77.0833	0.520833	Simulated data
0.308808	83.3333	0.583333	Simulated data
0.139665	66.6667	0.458333	Simulated data
0.673922	77.0833	0.5625	Simulated data
0.203868	75	0.583333	Simulated data
0.568625	85.4167	0.604167	Simulated data
0.381728	87.5	0.625	Simulated data
0.27581	91.6667	0.666667	Simulated data
0.977235	83.3333	0.583333	Simulated data
0.0776377	56.25	0.479167	Simulated data
0.641041	75	0.625	Simulated data
0.151505	97.9167	0.729167	Simulated data
0.940389	70.8333	0.5	Simulated data
0.976503	79.1667	0.541667	Simulated data
0.381971	89.5833	0.645833	Simulated data
0.0635914	64.5833	0.6875	Simulated data
0.433759	79.1667	0.625	Simulated data
0.528227	89.5833	0.645833	Simulated data
0.288163	81.25	0.604167	Simulated data
0.326219	77.0833	0.645833	Simulated data
0.159928	68.75	0.479167	Simulated data
0.0110159	62.5	0.583333	Simulated data
0.0400067	50	0.458333	Simulated data
0.549042	89.5833	0.645833	Simulated data
0.964537	79.1667	0.583333	Simulated data
0.908319	68.75	0.479167	Simulated data
0.421448	79.1667	0.666667	Simulated data
0.160011	77.0833	0.6875	Simulated data
0.366149	91.6667	0.666667	Simulated data
0.628669	81.25	0.645833	Simulated data
0.553769	85.4167	0.604167	Simulated data
0.0389393	68.75	0.5625	Simulated data
0.620609	75	0.5	Simulated data
0.362647	91.6667	0.666667	Simulated data
0.469877	83.3333	0.625	Simulated data
0.605831	79.1667	0.583333	Simulated data
0.309534	68.75	0.5625	Simulated data
0.485674	79.1667	0.625	Simulated data
0.391791	85.4167	0.645833	Simulated data
0.271534	89.5833	0.645833	Simulated data
0.467986	81.25	0.604167	Simulated data
0.42282	79.1667	0.625	Simulated data
0.41247	87.5	0.625	Simulated data
0.795704	66.6667	0.458333	Simulated data
0.634588	81.25	0.645833	Simulated data
0.560421	66.6667	0.5	Simulated data
0.815274	85.4167	0.604167	Simulated data
0.465068	93.75	0.6875	Simulated data
0.0795337	60.4167	0.520833	Simulated data
0.619024	91.6667	0.666667	Simulated data
0.498888	81.25	0.604167	Simulated data
0.708319	91.6667	0.666667	Simulated data
0.713216	89.5833	0.645833	Simulated data
0.374943	93.75	0.6875	Simulated data
0.251916	93.75	0.6875	Simulated data
0.613391	91.6667	0.666667	Simulated data
0.188215	77.0833	0.604167	Simulated data
0.907777	81.25	0.5625	Simulated data
0.556035	87.5	0.625	Simulated data
0.0424655	52.0833	0.520833	Simulated data
0.4959	91.6667	0.666667	Simulated data
0.791273	79.1667	0.583333	Simulated data
0.305523	89.5833	0.645833	Simulated data
0.441389	93.75	0.6875	Simulated data
0.700542	91.6667	0.666667	Simulated data
0.795418	91.6667	0.666667	Simulated data
0.440671	85.4167	0.645833	Simulated data
0.176227	70.8333	0.583333	Simulated data
0.472933	85.4167	0.604167	Simulated data
0.122584	91.6667	0.666667	Simulated data
0.938748	70.8333	0.5	Simulated data
0.358967	62.5	0.5	Simulated data
0.993932	70.8333	0.5	Simulated data
0.242105	77.0833	0.5625	Simulated data
0.0957949	54.1667	0.5	Simulated data
0.44652	83.3333	0.625	Simulated data
0.187197	70.8333	0.666667	Simulated data
0.862162	83.3333	0.583333	Simulated data
0.741696	87.5	0.625	Simulated data
0.810009	89.5833	0.645833	Simulated data
0.218749	81.25	0.604167	Simulated data
0.297618	93.75	0.6875	Simulated data
0.656412	87.5	0.625	Simulated data
0.25518	62.5	0.583333	Simulated data
0.543079	68.75	0.5625	Simulated data
0.260132	62.5	0.5	Simulated data
0.779614	70.8333	0.541667	Simulated data
0.254149	95.8333	0.708333	Simulated data
0.348891	77.0833	0.645833	Simulated data
0.0367806	50	0.333333	Simulated data
0.894092	72.9167	0.520833	Simulated data
0.267199	93.75	0.6875	Simulated data
0.547111	70.8333	0.541667	Simulated data
0.814466	70.8333	0.5	Simulated data
0.782849	77.0833	0.5625	Simulated data
0.161296	64.5833	0.5625	Simulated data
0.645253	87.5	0.625	Simulated data
0.360598	79.1667	0.708333	Simulated data
0.495029	70.8333	0.583333	Simulated data
0.897137	72.9167	0.520833	Simulated data
0.274072	95.8333	0.708333	Simulated data
0.499047	93.75	0.6875	Simulated data
0.11247	70.8333	0.708333	Simulated data
0.84958	81.25	0.604167	Simulated data
0.132499	89.5833	0.645833	Simulated data
0.261645	70.8333	0.5	Simulated data
0.207017	79.1667	0.708333	Simulated data
0.128347	75	0.5	Simulated data
0.70499	81.25	0.5625	Simulated data
0.33218	87.5	0.625	Simulated data
0.236554	72.9167	0.604167	Simulated data
0.929625	60.4167	0.479167	Simulated data
0.852747	87.5	0.625	Simulated data
0.389055	91.6667	0.666667	Simulated data
0.252123	68.75	0.6875	Simulated data
0.467841	77.0833	0.645833	Simulated data
0.177844	79.1667	0.541667	Simulated data
0.510213	68.75	0.520833	Simulated data
0.98505	66.6667	0.416667	Simulated data
0.332462	93.75	0.6875	Simulated data
0.815422	89.5833	0.645833	Simulated data
0.314979	87.5	0.708333	Simulated data
0.294427	72.9167	0.645833	Simulated data
0.707916	83.3333	0.583333	Simulated data
0.493701	91.6667	0.666667	Simulated data
0.60136	81.25	0.5625	Simulated data
0.448551	85.4167	0.604167	Simulated data
0.770745	91.6667	0.666667	Simulated data
0.399804	83.3333	0.583333	Simulated data
0.367428	72.9167	0.604167	Simulated data
0.193099	83.3333	0.625	Simulated data
0.416771	75	0.5	Simulated data
0.809187	83.3333	0.583333	Simulated data
0.815372	75	0.541667	Simulated data
0.0576462	68.75	0.645833	Simulated data
0.15447	64.5833	0.520833	Simulated data
0.768903	81.25	0.604167	Simulated data
0.813418	75	0.625	Simulated data
0.17886	70.8333	0.583333	Simulated data
0.61644	89.5833	0.645833	Simulated data
0.388027	81.25	0.604167	Simulated data
0.36612	66.6667	0.541667	Simulated data
0.721459	83.3333	0.625	Simulated data
0.975542	64.5833	0.479167	Simulated data
0.983486	52.0833	0.3125	Simulated data
0.101458	66.6667	0.666667	Simulated data
0.0467123	45.8333	0.5	Simulated data
0.758204	79.1667	0.583333	Simulated data
0.161878	62.5	0.625	Simulated data
0.94025	64.5833	0.479167	Simulated data
0.243748	83.3333	0.625	Simulated data
0.561263	85.4167	0.604167	Simulated data
0.8293	77.0833	0.520833	Simulated data
0.71599	75	0.583333	Simulated data
0.179753	72.9167	0.645833	Simulated data
0.581377	87.5	0.625	Simulated data
0.138095	64.5833	0.604167	Simulated data
0.467805	79.1667	0.583333	Simulated data
0.0862927	70.8333	0.541667	Simulated data
0.494805	79.1667	0.666667	Simulated data
0.271553	81.25	0.5625	Simulated data
0.918981	75	0.541667	Simulated data
0.365006	77.0833	0.520833	Simulated data
0.195295	62.5	0.458333	Simulated data
0.529115	77.0833	0.520833	Simulated data
0.620277	83.3333	0.583333	Simulated data
0.404639	95.8333	0.708333	Simulated data
0.642316	72.9167	0.479167	Simulated data
0.239549	66.6667	0.5	Simulated data
0.875912	72.9167	0.520833	Simulated data
0.539048	75	0.625	Simulated data
0.727821	85.4167	0.604167	Simulated data
0.000132974	47.9167	0.395833	Simulated data
0.77149	85.4167	0.604167	Simulated data
0.668472	89.5833	0.645833	Simulated data
0.0538817	58.3333	0.541667	Simulated data
0.564396	91.6667	0.666667	Simulated data
0.847658	89.5833	0.645833	Simulated data
0.943228	75	0.5	Simulated data
0.00944533	60.4167	0.604167	Simulated data
0.498823	85.4167	0.604167	Simulated data
0.388333	79.1667	0.541667	Simulated data
0.262331	75	0.625	Simulated data
0.0465516	60.4167	0.479167	Simulated data
0.408507	87.5	0.625	Simulated data
0.696909	83.3333	0.583333	Simulated data
0.596479	68.75	0.520833	Simulated data
0.904713	77.0833	0.5625	Simulated data
0.788843	75	0.541667	Simulated data
0.948213	62.5	0.541667	Simulated data
0.333	91.6667	0.666667	Simulated data
0.866923	83.3333	0.583333	Simulated data
0.830589	70.8333	0.458333	Simulated data
0.646827	79.1667	0.583333	Simulated data
0.607925	77.0833	0.604167	Simulated data
0.17953	81.25	0.6875	Simulated data
0.675795	79.1667	0.583333	Simulated data
0.722097	70.8333	0.541667	Simulated data
[truncated: 28,001 more rows]

## Sheet: Fig2f
ID	agent	alpha	corr
101	self	0.067472	57
101	other	0.065252	57
101	noone	0.035423	51
102	self	0.052278	79
102	other	0.095468	85
102	noone	0.062181	77
103	self	0.23268	94
103	other	0.056651	90
103	noone	0.0539	83
105	self	0.085081	88
105	other	0.067707	88
105	noone	0.018554	71
106	self	0.052029	77
106	other	0.0822	88
106	noone	0.039105	73
107	self	0.092647	92
107	other	0.066821	83
107	noone	0.034845	71
108	self	0.059322	94
108	other	0.097117	98
108	noone	0.041018	88
109	self	0.10576	81
109	other	0.10027	83
109	noone	0.20627	88
112	self	0.083427	56
112	other	0.053685	48
112	noone	0.06075	54
113	self	0.21961	92
113	other	0.061268	77
113	noone	0.016548	44
114	self	0.12114	98
114	other	0.05405	94
114	noone	0.11613	96
115	self	0.18347	96
115	other	0.088119	92
115	noone	0.007644	45
116	self	0.070206	92
116	other	0.082767	94
116	noone	0.025756	81
117	self	0.031117	69
117	other	0.093138	88
117	noone	0.049302	75
119	self	0.062871	71
119	other	0.087466	83
119	noone	0.034297	65
120	self	0.24682	94
120	other	0.03781	65
120	noone	0.075287	88
121	self	0.060161	74
121	other	0.073075	81
121	noone	0.098064	83
122	self	0.075793	94
122	other	0.070933	92
122	noone	0.10571	100
123	self	0.069405	96
123	other	0.074893	88
123	noone	0.078081	92
124	self	0.16878	96
124	other	0.037804	81
124	noone	0.14365	98
125	self	0.098817	77
125	other	0.052466	69
125	noone	0.051273	69
126	self	0.068741	51
126	other	0.058997	43
126	noone	0.041385	42
127	self	0.13262	85
127	other	0.057533	73
127	noone	0.045449	67
128	self	0.10547	85
128	other	0.069343	83
128	noone	0.13446	85
129	self	0.033971	92
129	other	0.10024	100
129	noone	0.040084	94
130	self	0.078513	58
130	other	0.051615	51
130	noone	0.069346	63
131	self	0.18252	90
131	other	0.032293	54
131	noone	0.007642	28
132	self	0.041832	70
132	other	0.052967	67
132	noone	0.10109	79
133	self	0.07283	83
133	other	0.059747	79
133	noone	0.075942	83
134	self	0.028026	63
134	other	0.037902	71
134	noone	0.16886	89
135	self	0.072562	83
135	other	0.04187	69
135	noone	0.076796	83
136	self	0.12146	98
136	other	0.085903	94
136	noone	0.097196	100
137	self	0.18231	98
137	other	0.041317	83
137	noone	0.021638	70
138	self	0.095373	90
138	other	0.07723	90
138	noone	0.11506	94
139	self	0.12388	96
139	other	0.09235	98
139	noone	0.044731	96
140	self	0.084712	98
140	other	0.081636	92
140	noone	0.12951	92
141	self	0.067754	90
141	other	0.07142	90
141	noone	0.029097	73
142	self	0.080362	94
142	other	0.052849	85
142	noone	0.089576	94
143	self	0.067515	88
143	other	0.099071	90
143	noone	0.10832	87
144	self	0.063332	67
144	other	0.071002	63
144	noone	0.053094	65
145	self	0.088438	58
145	other	0.050938	48
145	noone	0.10182	64
146	self	0.14459	98
146	other	0.038216	83
146	noone	0.092164	93
147	self	0.06614	92
147	other	0.076598	94
147	noone	0.05672	90
148	self	0.076794	94
148	other	0.071322	92
148	noone	0.087069	96
149	self	0.10084	92
149	other	0.039678	79
149	noone	0.14664	90
150	self	0.12332	85
150	other	0.057045	75
150	noone	0.054535	77
151	self	0.17144	64
151	other	0.067821	58
151	noone	0.035549	49
152	self	0.063506	78
152	other	0.046275	70
152	noone	0.10834	85
153	self	0.1325	85
153	other	0.055376	78
153	noone	0.082125	81
154	self	0.16404	94
154	other	0.069823	85
154	noone	0.038331	79
155	self	0.068697	94
155	other	0.057473	81
155	noone	0.099512	96
156	self	0.038564	79
156	other	0.062028	83
156	noone	0.070407	94
157	self	0.097377	94
157	other	0.078345	90
157	noone	0.13522	94
159	self	0.052694	85
159	other	0.072617	91
159	noone	0.10698	88
160	self	0.067435	67
160	other	0.030445	33
160	noone	0.25313	79
161	self	0.21571	69
161	other	0.046202	38
161	noone	0.059606	63
162	self	0.17574	98
162	other	0.038712	83
162	noone	0.041178	90
163	self	0.12689	94
163	other	0.084748	96
163	noone	0.098131	96
164	self	0.29625	85
164	other	0.087158	83
164	noone	0.026201	52
165	self	0.17427	73
165	other	0.043285	55
165	noone	0.06674	63
166	self	0.051904	92
166	other	0.071121	90
166	noone	0.079932	98
167	self	0.11022	96
167	other	0.056999	85
167	noone	0.044222	81
168	self	0.040517	85
168	other	0.05743	88
168	noone	0.099986	98
169	self	0.096211	96
169	other	0.079383	94
169	noone	0.04189	85
170	self	0.027049	49
170	other	0.075054	63
170	noone	0.049764	56
171	self	0.046118	42
171	other	0.069572	58
171	noone	0.034859	46
172	self	0.033122	88
172	other	0.07045	94
172	noone	0.14189	94
173	self	0.20122	90
173	other	0.07914	85
173	noone	0.065916	79
174	self	0.040339	79
174	other	0.080662	90
174	noone	0.099238	92
175	self	0.11513	94
175	other	0.064654	91
175	noone	0.01846	65
176	self	0.059749	77
176	other	0.057249	77
176	noone	0.05554	75
177	self	0.183	90
177	other	0.066775	77
177	noone	0.063214	73
178	self	0.13633	96
178	other	0.098925	98
178	noone	0.009589	65
179	self	0.09003	88
179	other	0.058364	90
179	noone	0.050524	79
180	self	0.066602	45
180	other	0.061099	54
180	noone	0.042506	50
201	self	0.067357	44
201	other	0.06001	53
201	noone	0.041235	40
2012	self	0.088629	56
2012	other	0.052276	28
2012	noone	0.050746	44
202	self	0.087889	94
202	other	0.057128	87
202	noone	0.1637	94
203	self	0.087906	66
203	other	0.075708	69
203	noone	0.059212	64
204	self	0.12673	94
204	other	0.067883	83
204	noone	0.080908	92
206	self	0.22777	87
206	other	0.084823	78
206	noone	0.03409	60
207	self	0.094259	83
207	other	0.072141	79
207	noone	0.025971	59
208	self	0.050672	77
208	other	0.092869	90
208	noone	0.026881	65
209	self	0.03976	65
209	other	0.063632	68
209	noone	0.054991	56
210	self	0.081791	53
210	other	0.055439	51
210	noone	0.043262	45
211	self	0.064259	60
211	other	0.065849	63
211	noone	0.060256	60
212	self	0.04912	43
212	other	0.058539	54
212	noone	0.050076	48
213	self	0.051865	38
213	other	0.058882	50
213	noone	0.046342	54
214	self	0.053543	50
214	other	0.062642	50
214	noone	0.036813	38
215	self	0.089125	79
215	other	0.068432	73
215	noone	0.044272	65
217	self	0.05465	36
217	other	0.054167	37
217	noone	0.053117	52
218	self	0.051153	75
218	other	0.056781	73
218	noone	0.096109	77
219	self	0.14477	88
219	other	0.04026	52
219	noone	0.043241	65
221	self	0.078156	56
221	other	0.056534	43
221	noone	0.035454	44
222	self	0.051969	54
222	other	0.066139	57
222	noone	0.059182	60
223	self	0.02939	79
223	other	0.086072	92
223	noone	0.06532	88
224	self	0.19256	98
224	other	0.018683	33
224	noone	0.027487	67
225	self	0.044698	56
225	other	0.049561	67
225	noone	0.09177	75
226	self	0.071021	81
226	other	0.090777	85
226	noone	0.087189	83
227	self	0.037973	44
227	other	0.053827	45
227	noone	0.089612	67
228	self	0.055897	51
228	other	0.062094	53
228	noone	0.041878	45
229	self	0.042472	55
229	other	0.065344	43
229	noone	0.060948	60
230	self	0.25559	75
230	other	0.057749	58
230	noone	0.023359	51
231	self	0.046782	43
231	other	0.061534	45
231	noone	0.052319	57
232	self	0.033874	27
232	other	0.059902	50
232	noone	0.075058	57
233	self	0.12155	73
233	other	0.05305	65
233	noone	0.11928	71
234	self	0.051595	42
234	other	0.061037	48
234	noone	0.046379	48
235	self	0.13118	100
235	other	0.066339	94
235	noone	0.040794	83
236	self	0.086479	61
236	other	0.05475	52
236	noone	0.044072	52
237	self	0.038369	40
237	other	0.061756	54
237	noone	0.059689	53
238	self	0.054404	50
238	other	0.060902	51
238	noone	0.047717	48
239	self	0.098953	92
239	other	0.077396	92
239	noone	0.042839	81
240	self	0.05541	92
240	other	0.080143	92
240	noone	0.067981	94
242	self	0.010352	31
242	other	0.079016	81
242	noone	0.05369	66
243	self	0.075724	85
243	other	0.10293	94
243	noone	0.22519	92
244	self	0.059083	94
244	other	0.080003	89
244	noone	0.016827	63
245	self	0.079463	75
245	other	0.073203	77
245	noone	0.058409	74
246	self	0.062616	91
246	other	0.079867	92
246	noone	0.086066	92
247	self	0.27411	88
247	other	0.016758	6
247	noone	0.007798	6
248	self	0.12553	98
248	other	0.04887	87
248	noone	0.11207	100
249	self	0.081357	73
249	other	0.062328	77
249	noone	0.059929	78
250	self	0.073353	57
250	other	0.058716	41
250	noone	0.047435	54
251	self	0.080297	52
251	other	0.047912	34
251	noone	0.066316	55
252	self	0.043161	38
252	other	0.060527	52
252	noone	0.051342	50
254	self	0.1187	92
254	other	0.033564	75
254	noone	0.10367	92
255	self	0.060895	37
255	other	0.06347	51
255	noone	0.031887	34
256	self	0.059415	44
256	other	0.056968	40
256	noone	0.046885	46
257	self	0.056896	48
257	other	0.055939	44
257	noone	0.058842	56
258	self	0.12449	98
258	other	0.085779	94
258	noone	0.091378	100
259	self	0.032774	75
259	other	0.085006	89
259	noone	0.058299	79
260	self	0.057784	35
260	other	0.057259	40
260	noone	0.038626	38
261	self	0.14072	62
261	other	0.045805	48
261	noone	0.056045	47
262	self	0.03751	44
262	other	0.064678	55
262	noone	0.047264	47
263	self	0.039761	43
263	other	0.051164	48
263	noone	0.13015	67
264	self	0.070452	52
264	other	0.067135	60
264	noone	0.044326	58
265	self	0.034684	56
265	other	0.084159	69
265	noone	0.032282	47
266	self	0.033368	33
266	other	0.066282	58
266	noone	0.051025	46
267	self	0.080396	90
267	other	0.076036	88
267	noone	0.069518	85
268	self	0.064236	88
268	other	0.073221	89
268	noone	0.062796	88
269	self	0.12918	89
269	other	0.048678	70
269	noone	0.024943	55
270	self	0.13405	100
270	other	0.041354	81
270	noone	0.085168	96
271	self	0.16972	98
271	other	0.056702	83
271	noone	0.006932	44
272	self	0.12664	98
272	other	0.095755	94
272	noone	0.088842	96
274	self	0.059434	48
274	other	0.059196	52
274	noone	0.04162	46
275	self	0.072425	57
275	other	0.064116	53
275	noone	0.038969	49
276	self	0.049401	50
276	other	0.053736	48
276	noone	0.091886	58
277	self	0.072281	88
277	other	0.074452	92
277	noone	0.041184	77
278	self	0.068343	81
278	other	0.078235	88
278	noone	0.02621	67
279	self	0.084417	65
279	other	0.052533	63
279	noone	0.10551	64
280	self	0.056737	58
280	other	0.066282	60
280	noone	0.064677	60

## Sheet: Fig3a
agent	group	n	bootMed	bootSE
self	young	75	0.084712	0.00785646
self	old	75	0.067357	0.00527908
other	young	75	0.066821	0.00344176
other	old	75	0.061756	0.00155684
noone	young	75	0.062181	0.0071893
noone	old	75	0.052319	0.0034291

## Sheet: Fig3b
group	n	bootMed	bootSE
young	75	-0.02	0.00806421
old	75	0	0.004347

## Sheet: Fig3c
agent	group	condition	trialno	n	mean	sd	se
self	young	self:young	1	75	50.2222	25.7753	2.97627
self	young	self:young	2	75	84.8889	22.7886	2.6314
self	young	self:young	3	75	76.8889	25.0964	2.89788
self	young	self:young	4	75	81.7778	25.2871	2.91991
self	young	self:young	5	75	84.6667	23.691	2.7356
self	young	self:young	6	75	87.5556	21.764	2.5131
self	young	self:young	7	75	82.6667	24.7267	2.8552
self	young	self:young	8	75	85.7778	23.9953	2.77074
self	young	self:young	9	75	87.1111	25.6409	2.96076
self	young	self:young	10	75	82.6667	27.0468	3.1231
self	young	self:young	11	75	88.5135	19.6866	2.27321
self	young	self:young	12	75	84.4444	25.3109	2.92265
self	young	self:young	13	75	86.6667	22.5945	2.60899
self	young	self:young	14	75	88.6667	21.0747	2.4335
self	young	self:young	15	75	89.3333	21.3367	2.46375
self	young	self:young	16	75	86.2222	21.9837	2.53846
self	old	self:old	1	77	52.8139	31.2276	3.55872
self	old	self:old	2	77	67.0996	33.8743	3.86034
self	old	self:old	3	77	64.0693	31.3051	3.56754
self	old	self:old	4	77	58.4416	34.2658	3.90495
self	old	self:old	5	77	65.368	31.2702	3.56357
self	old	self:old	6	77	69.9134	30.9498	3.52705
self	old	self:old	7	77	64.2857	33.9541	3.86943
self	old	self:old	8	77	67.5325	30.5763	3.4845
self	old	self:old	9	77	67.7489	34.4482	3.92574
self	old	self:old	10	77	63.6364	33.8477	3.8573
self	old	self:old	11	77	76.4069	28.7852	3.28038
self	old	self:old	12	77	68.6147	30.3457	3.45822
self	old	self:old	13	77	63.8528	34.561	3.93859
self	old	self:old	14	77	65.368	32.1917	3.66858
self	old	self:old	15	77	67.9654	32.5305	3.70719
self	old	self:old	16	77	75.5411	25.3029	2.88353
other	young	other:young	1	75	40.6667	24.5439	2.83408
other	young	other:young	2	75	77.5556	27.7393	3.20306
other	young	other:young	3	75	72.8889	27.2313	3.1444
other	young	other:young	4	75	78.2222	26.5614	3.06704
other	young	other:young	5	75	82.4444	23.7121	2.73803
other	young	other:young	6	75	84.2222	21.0272	2.42801
other	young	other:young	7	75	78	28.3638	3.27517
other	young	other:young	8	75	79.5556	29.4562	3.40131
other	young	other:young	9	75	80.8889	25.6585	2.96279
other	young	other:young	10	75	83.1111	27.6037	3.1874
other	young	other:young	11	75	82.6667	24.7267	2.8552
other	young	other:young	12	75	83.1111	25.9205	2.99304
other	young	other:young	13	75	88.8889	21.9769	2.53767
other	young	other:young	14	75	80.4444	27.4509	3.16976
other	young	other:young	15	75	85.7778	24.6131	2.84208
other	young	other:young	16	75	84.4444	21.9769	2.53767
other	old	other:old	1	77	43.9394	28.7291	3.27398
other	old	other:old	2	77	58.2251	35.1088	4.00102
other	old	other:old	3	77	61.6883	29.9933	3.41805
other	old	other:old	4	77	60.1732	28.1178	3.20433
other	old	other:old	5	77	65.8009	30.4566	3.47085
other	old	other:old	6	77	64.5022	32.0305	3.65022
other	old	other:old	7	77	62.987	33.182	3.78144
other	old	other:old	8	77	67.7489	30.8668	3.5176
other	old	other:old	9	77	68.3983	32.3974	3.69203
other	old	other:old	10	77	68.6147	28.3532	3.23115
other	old	other:old	11	77	69.2641	34.5253	3.93452
other	old	other:old	12	77	67.9654	33.9597	3.87007
other	old	other:old	13	77	65.8009	33.7578	3.84706
other	old	other:old	14	77	66.6667	30.107	3.43101
other	old	other:old	15	77	70.7792	32.6862	3.72494
other	old	other:old	16	77	69.4805	30.7559	3.50496
noone	young	noone:young	1	75	49.1111	28.4607	3.28636
noone	young	noone:young	2	75	72.4444	29.1899	3.37056
noone	young	noone:young	3	75	70.6667	27.3779	3.16133
noone	young	noone:young	4	75	72.4444	29.6999	3.42945
noone	young	noone:young	5	75	76	31.2694	3.61068
noone	young	noone:young	6	75	83.1111	24.7348	2.85613
noone	young	noone:young	7	75	77.3333	28.559	3.29771
noone	young	noone:young	8	75	78.2222	28.7337	3.31788
noone	young	noone:young	9	75	84.4444	24.7105	2.85333
noone	young	noone:young	10	75	82	25.5216	2.94698
noone	young	noone:young	11	75	80	28.4747	3.28798
noone	young	noone:young	12	75	78.2222	29.2516	3.37768
noone	young	noone:young	13	75	85.5856	24.1009	2.78294
noone	young	noone:young	14	75	83.1111	25.9205	2.99304
noone	young	noone:young	15	75	86.8889	21.97	2.53688
noone	young	noone:young	16	75	83.3333	27.8078	3.21097
noone	old	noone:old	1	77	48.4848	26.9261	3.06851
noone	old	noone:old	2	77	61.039	29.1961	3.32721
noone	old	noone:old	3	77	59.7403	29.1636	3.3235
noone	old	noone:old	4	77	55.1948	31.791	3.62293
noone	old	noone:old	5	77	60.1732	27.593	3.14451
noone	old	noone:old	6	77	59.3074	31.8179	3.62599
noone	old	noone:old	7	77	62.7706	34.1882	3.8961
noone	old	noone:old	8	77	70.3463	29.1978	3.3274
noone	old	noone:old	9	77	67.5325	32.8803	3.74705
noone	old	noone:old	10	77	66.2338	31.6429	3.60604
noone	old	noone:old	11	77	63.4199	28.2324	3.21738
noone	old	noone:old	12	77	65.5844	30.6291	3.49051
noone	old	noone:old	13	77	64.2857	30.7929	3.50918
noone	old	noone:old	14	77	68.1818	32.912	3.75067
noone	old	noone:old	15	77	66.6667	31.5302	3.5932
noone	old	noone:old	16	77	70.7792	30.3676	3.46071

## Sheet: Fig4a
agent2-alpha	SRP_affective_interpersonal
0.06001	23
0.052276	15
0.057128	15
0.075708	20
0.067883	17
0.084823	23
0.072141	16
0.092869	14
0.063632	15
0.055439	16
0.065849	19
0.058539	29
0.058882	43
0.062642	15
0.068432	16
0.054167	19
0.056781	17
0.04026	61
0.056534	16
0.066139	20
0.086072	21
0.018683	22
0.049561	27
0.090777	18
0.053827	18
0.062094	14
0.065344	23
0.057749	26
0.061534	16
0.059902	18
0.05305	18
0.061037	14
0.066339	25
0.05475	29
0.061756	20
0.060902	26
0.077396	16
0.080143	20
0.079016	18
0.10293	18
0.080003	21
0.073203	15
0.079867	20
0.016758	24
0.04887	25
0.062328	46
0.058716	21
0.047912	15
0.060527	14
0.033564	28
0.06347	18
0.056968	23
0.055939	27
0.085779	17
0.085006	20
0.057259	29
0.045805	40
0.064678	19
0.051164	14
0.067135	14
0.084159	17
0.076036	19
0.073221	17
0.048678	22
0.041354	22
0.056702	19
0.095755	14
0.059196	15
0.064116	26
0.053736	27
0.074452	16
0.078235	17
0.052533	25
0.066282	19

## Sheet: Fig4b
agent2-alpha	SRP_affective_interpersonal
0.065252	20
0.095468	19
0.056651	30
0.067707	24
0.066821	18
0.097117	25
0.10027	47
0.053685	16
0.061268	16
0.05405	28
0.088119	49
0.082767	25
0.093138	34
0.087466	51
0.03781	20
0.073075	14
0.070933	29
0.074893	23
0.037804	17
0.052466	22
0.058997	18
0.057533	18
0.069343	36
0.10024	23
0.051615	17
0.032293	29
0.052967	27
0.059747	24
0.037902	31
0.04187	14
0.085903	15
0.041317	21
0.07723	31
0.09235	29
0.081636	23
0.07142	21
0.052849	15
0.099071	24
0.071002	17
0.050938	21
0.038216	17
0.076598	20
0.071322	14
0.039678	25
0.057045	19
0.067821	35
0.046275	17
0.055376	20
0.069823	19
0.057473	19
0.062028	37
0.078345	20
0.072617	29
0.030445	18
0.046202	25
0.038712	39
0.084748	14
0.087158	15
0.043285	20
0.071121	19
0.056999	25
0.05743	26
0.079383	31
0.075054	26
0.069572	22
0.07045	22
0.07914	22
0.080662	28
0.064654	33
0.057249	18
0.066775	31
0.098925	35
0.058364	31
0.061099	31

[truncated: 9 more sheets: Fig5a, Fig5b, FigS1, TableS3, TableS4, TableS5, TableS7, TableS9, TableS10]
